# Supplementary material for: Odours of Plasmodium falciparum-infected participants influence mosquito-host interactions
Source: Sci Rep. 2017 Aug 24;7:9283. doi: 10.1038/s41598-017-08978-9 (PMC5570919; doi:10.1038/s41598-017-08978-9)
Supplement: Supplementary file 2 — Dataset 1A [file 41598_2017_8978_MOESM2_ESM.csv]

SamplingMoment!	Participant_ID!	Status!	Split_by_during!	708%	709%	710%	715%	716%	730%	734%	735%	736%	746%	748%	749%	752%	753%	755%	762%	763%	764%	772%	775%	776%	786%	794%	795%	798%	802%	804%	805%	806%	807%	808%	815%	816%	817%	821%	823%	824%	826%	831%	835%	836%	841%	849%	850%	854%	855%
'Day 1'	1A	'Negative'	'Before'	0	0	0.4	0	0.11	0	0	0.17	0	0	0	0	0.25	0	0.19	0	0	0.29	0	0	0	0	1.2	0	0	0	0	0	0.78	0	0	0	0.2	0	0	0	0.4	0	0	0.1	0	0	0	0	0	0
'Day 2'	1A	'Positive'	'During (+)'	0	0	0.35	0.14	0	0	0	0.09	0	0	0	0	0.25	0	0.12	0	0.2	0	0	0	0.08	0	0.91	0	0.05	0	0	1.02	0	0	0	0	0	0	0	0.14	0	0	0	0	0	0	0	0	0	0
'Day 3'	1A	'Negative'	'After'	0	0	0	0	0	0	0	0	0	0	0	0.1	0	0	0	0	0	0.07	0	0	0	0	0.81	0	0	0	0	0	0	0	0	0	0	0	0	0.05	0	0	0	0	0	0	0	0	0	0
'Day 1'	1B	'Negative'	'Before'	2.54	0	0	0.57	0	0	0	0	0	0	0	0	2.88	0	0	1.77	0	0	6.98	0.16	0	0	1.22	0	0.09	0.98	0	0	0	0.62	0	0	0.31	0	0	0	0	0	0	0	0	0	0.24	0	0.18	0
'Day 2'	1B	'Negative'	'During (-)'	0	0	0	0.16	0	0	0	0	0	0	0	0	0.19	0	0	0	0	0.06	0	0	0	0.06	0.15	0	0	0	0	0	0	0	0	0	0	0.12	0	0	0.12	0	0	0	0	0	0	0	0	0
'Day 3'	1B	'Negative'	'After'	0	0	0.43	0	0.16	0	0	0	0	0	0	0	0	0.41	0	0	0	0	0.09	0	0.07	0	0	0.89	0	0	0	0	0	0.47	0	0	0.25	0	0	0	0	1.48	0	0	0	0	0	0	0	0
'Day 1'	1C	'Negative'	'Before'	0	1.52	0	0	0.41	0	0	0	0	0	0	0	0	2.4	0	0	1.36	0	0	0	0.08	0	0	0.71	0	0	0	0.93	0	0	0	0	0.32	0	0	0	0	0	0.08	0	0.39	0.08	0	0	0	0.08
'Day 2'	1C	'Positive'	'During (+)'	0	3.57	0	0.22	0	0	0	0	0	0	0	0.17	3.97	0	0	0	2.75	0	0.05	0	0.14	0	0	0.83	0.07	0	0	0.77	0	0	0	0	0.48	0	0.05	0	0	0	0.12	0	0	0	0	0	0	0.14
'Day 3'	1C	'Negative'	'After'	3.25	0	0	0	0	0	0	0.29	0	0.32	0	0	1.38	0	0	1.44	0	0	0	0	0	0	0.46	0	0	0	0	0	0.42	0	0	0.61	0	0	0	0	0.41	0.14	0.06	0.2	0	0.05	0	1.74	0.05	0
'Day 1'	1D	'Negative'	'Before'	0	0.53	0	0	0.15	0.34	0	0	0.4	0	0	0	0	0.65	0	0	0	1.3	0.06	0	0.16	0.07	0.78	0	0.27	0	0	0	0	0	0.06	0	0.1	0	0	0	0.46	0	0	0.35	0	0	0.11	0	0	0.08
'Day 2'	1D	'Positive'	'During (+)'	0	0	0.36	0	0.17	0	0	0	0.56	0	0	0	0.25	0	0	0	0.69	0	0.06	0	0	0	0.36	0	0.05	0	0	0	0	0	0	0	0.32	0	0.05	0	0.69	0	0	0.39	0	0	0	0	0	0
'Day 3'	1D	'Negative'	'After'	0	0.53	0	0	0.15	0.34	0	0	0.4	0	0	0	0	0.65	0	0	0	1.3	0.06	0	0.16	0.07	0.78	0	0.27	0	0	0	0	0	0.06	0	0.1	0	0	0	0.46	0	0	0.35	0	0	0.11	0	0	0.08
'Day 1'	1E	'Negative'	'Before'	0	1.12	0	0.24	0	0	0	0	0.51	0.43	0	0	0	1.25	0	0	1.66	0	0	0.06	0	0	1.05	0	0.05	0	0.99	0	0	0	0	1.26	0	0	0	0	0.65	0	0	0	0.42	0.06	0	0.11	0	0
'Day 2'	1E	'Negative'	'During (-)'	0	0.84	0	0.16	0	0	0	0.26	0	0	0	0	0.52	0.36	0	0	0	0.89	0	0.09	0	0	1.01	0	0.11	0	0.93	0	0	0	0	0	0.25	0	0	0.45	0	0	0.1	0.26	0	0.13	0	0.44	0.06	0
'Day 3'	1E	'Negative'	'After'	0	0	0.09	0	0	0	0.07	0	0	0	0.17	0	0	0.3	0	0	0.32	0	0	0	0	0	0.32	0	0	0	0	0.44	0	0	0	0	0	0	0	0.08	0	0	0	0	0	0	0	0	0	0
'Day 1'	1F	'Negative'	'Before'	0	1.12	0	0.24	0	0	0	0	0.51	0.43	0	0	0	1.25	0	0	1.66	0	0	0.06	0	0	1.05	0	0.05	0	0.99	0	0	0	0	1.26	0	0	0	0	0.65	0	0	0	0.42	0.06	0	0.11	0	0
'Day 2'	1F	'Negative'	'During (-)'	0	0.84	0	0.16	0	0	0	0.26	0	0	0	0	0.52	0.36	0	0	0	0.89	0	0.09	0	0	1.01	0	0.11	0	0.93	0	0	0	0	0	0.25	0	0	0.45	0	0	0.1	0.26	0	0.13	0	0.44	0.06	0
'Day 3'	1F	'Negative'	'After'	0	0	0.09	0	0	0	0.07	0	0	0	0.17	0	0	0.3	0	0	0.32	0	0	0	0	0	0.32	0	0	0	0	0.44	0	0	0	0	0	0	0	0.08	0	0	0	0	0	0	0	0	0	0
'Day 1'	'Control 1'	'Control'	'Control'	0	0	0	0	0	0	0	0	0	0	0	0	0	0	0	0	0	0	0	0.05	0	0	0	1.23	0	0	0	0	0	0	0	0	0	0.14	0	0.1	0	0	0	0	0	0	0	0	0	0
'Day 2'	'Control 1'	'Control'	'Control'	0	0	0	0	0	0	0	0	0	0	0	0	0.16	0	0	0	0	0	0	0	0	0	0	0.43	0	0	0	0	0	0.31	0	0	0	0	0	0	0	0	0	0	0	0	0	0	0	0
'Day 3'	'Control 1'	'Control'	'Control'	0	0	0	0	0	0	0	0	0	0	0	0	0	0	0	0	0	0	0	0	0	0	0.69	0	0	0	0	0	0	0	0	0	0	0	0	0	0	0	0	0	0	0	0	0	0	0
'Day 1'	'Control 2'	'Control'	'Control'	0	0	0	0	0	0	0	0	0	0	0	0	0.14	0	0	0	0	0	0	0	0	0	0.7	0	0	0	0	0	0	0	0	0	0	0	0	0.11	0	0	0	0	0	0	0	0	0	0
'Day 2'	'Control 2'	'Control'	'Control'	0	0	0	0	0	0	0	0	0	0	0	0	2.07	0	0	0	0.07	0	0	0	0.29	0.16	1.09	0	0	1.17	0	0	0	0	0	0	0	0	0	0	0	0	0	0	0	0	0	0.15	0	0
'Day 3'	'Control 2'	'Control'	'Control'	0	0	0	0	0	0	0	0	0	0	0	0	0	0	0	0	0	0	0	0	0.11	0	1.17	0	0	0	0	0	0	0	0	0	0	0	0	0	0	0	0	0	0	0	0	0	0	0
Explanation of columns
SamplingMoment!	Day of sampling
Participant_ID!	Participant identifier
Status!	Parasitological status
Split_by_during!	Parasitological status including temporality
From column E onwards	each column represents a peak in the GC traces with the number referring to the retention time
[truncated: 388 more columns]
