# Supplementary material for: Odours of Plasmodium falciparum-infected participants influence mosquito-host interactions
Source: Sci Rep. 2017 Aug 24;7:9283. doi: 10.1038/s41598-017-08978-9 (PMC5570919; doi:10.1038/s41598-017-08978-9)
Supplement: Supplementary file 3 — Dataset 1B [file 41598_2017_8978_MOESM3_ESM.csv]

SamplingMoment!	Participant_ID!	Status!	Split_by_during!	2mb	3mb	3-hydroxy-2-butanone
'Day 1'	1A	'Negative'	'Before'	442	655	90642
'Day 2'	1A	'Positive'	'During (+)'
'Day 3'	1A	'Negative'	'After'
'Day 1'	1B	'Negative'	'Before'	4724	8596	316592
'Day 2'	1B	'Negative'	'During (-)'	12463	23730	280194
'Day 3'	1B	'Negative'	'After'	942	1208	181362
'Day 1'	1C	'Negative'	'Before'	332	1353	96330
'Day 2'	1C	'Positive'	'During (+)'	2339	4105	339633
'Day 3'	1C	'Negative'	'After'	88	140	45822
'Day 1'	1D	'Negative'	'Before'	582	1141	120205
'Day 2'	1D	'Positive'	'During (+)'	4046	3570	145757
'Day 3'	1D	'Negative'	'After'	1191	1456	91518
'Day 1'	1E	'Negative'	'Before'	354	774	126247
'Day 2'	1E	'Negative'	'During (-)'	821	1139	28111
'Day 3'	1E	'Negative'	'After'	274	428	13276
'Day 1'	1F	'Negative'	'Before'	3581	7081	387039
'Day 2'	1F	'Negative'	'During (-)'	4552	6007	149728
'Day 3'	1F	'Negative'	'After'	4381	8584	160
'Day 1'	'Control 1'	'Control'	'Control'	290	320	0
'Day 2'	'Control 1'	'Control'	'Control'	583	600	0
'Day 3'	'Control 1'	'Control'	'Control'	382	347	0
'Day 1'	'Control 2'	'Control'	'Control'	249	258	0
'Day 2'	'Control 2'	'Control'	'Control'	558	561	0
'Day 3'	'Control 2'	'Control'	'Control'	205	218	0
Explanation of columns
SamplingMoment!	Day of sampling
Participant_ID!	Participant identifier
Status!	Parasitological status
Split_by_during!	Parasitological status including temporality
From column E onwards	each column represents a peak in the GC traces with the number referring to the retention time
