# Supplementary material for: Odours of Plasmodium falciparum-infected participants influence mosquito-host interactions
Source: Sci Rep. 2017 Aug 24;7:9283. doi: 10.1038/s41598-017-08978-9 (PMC5570919; doi:10.1038/s41598-017-08978-9)
Supplement: Supplementary file 5 — Dataset 2B [file 41598_2017_8978_MOESM5_ESM.csv]

Participant_ID!	Sampling_Date	Days_apart!	Status_during!	716%	724%	757%	779%	797%	802%	816%	827%	857%	861%	865%	871%	933%	966%	972%	985%	993%	1005%	1020%	1025%	1039%	1065%	1088%	1141%	1147%	1154%	1162%	1168%	1177%	1188%	1193%	1195%	1201%	1222%	1232%	1240%	1258%	1270%	1289%	1300%	1305%	1310%	1320%	1339%	1346%	1349%
concentrated ether	28-Nov-14	0	ether control	0	21.25632007	4.498115775	0	0	0	0	0	0	0	0	0	0	0	0	0	0	0	0	0	0	0	0	0	0	0	0	0	0	0	0	0	0	0	0	0	0	0	0	0	0	5.250106235	0	0	0	0
concentrated ether	28-Nov-14	0	ether control	0	7.955259079	0	0	15.40691216	0	0	0	0	0	0	0	0	0	0	0	0	0	0	0	0	0	0	0	0	0	0	0	0	0	0	0	0	0	0	0	0	0	0	0	29.43338883	0	0	0	2.632118965	0
concentrated ether	3-Dec-14	0	ether control	0	11.87002559	0	0	0	0	0	0	0	0	0	0	0	0	0	0	0	0	0	0	0	0	0	0	0	0	0	0	0	0	0	0	0	0	0	0	0	0	0	0	15.68648534	0	0	0	0	0
CHMI2_2A	13-Oct-14	6	During pos	110.3651714	10.42137881	12.96122916	1.690340555	20.64453132	3.133538104	2.0401526	0	8.778376732	4.783420381	1.994418557	1.951610636	2.240199864	5.317702921	2.229709061	2.72679478	9.317522508	5.207241513	6.936472735	0	0	7.452509815	10.7742896	3.2497434	2.515995032	0	0	2.155931557	41.90019169	8.322199177	2.858693876	2.032165829	1.822900937	0	2.487112349	4.638387288	6.270829688	0	2.101371168	0	11.3962223	0	2.153598025	3.880754918	2.166758757	2.179271305
CHMI2_2C	15-Oct-14	8	During pos	0	10.569133	6.571155823	3.658861248	0	0	0	12.00001941	0	7.715753019	9.521398041	0	4.76485927	7.603469849	0	7.649279134	0	6.260188492	16.59729961	6.384491478	0	10.06977854	10.41588523	8.236423614	0	0	5.464799132	7.660878628	23.59343643	8.031836552	11.9491206	4.694283827	10.37209456	0	0	17.82041956	22.69268589	0	0	0	16.92700481	0	0	7.277782912	0	3.31342713
CHMI2_2D	15-Oct-14	8	During pos	13.51624143	9.926082533	24.08903152	3.819972914	51.04897803	4.532636574	4.954248528	2.178808627	34.6579897	15.34209635	4.588517495	3.501642424	4.47549829	8.723846871	2.750643506	0	15.88405919	10.3087686	51.33732848	4.533060241	5.933294864	4.070437064	15.6263641	14.76079627	2.134381012	7.312638263	13.4973634	7.313735925	31.72348332	14.38645332	17.13207023	7.43856809	4.910908236	8.58605085	10.88617956	30.53569897	27.08834882	0	4.663628847	3.556569545	16.54492329	3.593916027	4.671409713	15.00019229	17.28187499	5.031008794
CHMI2_2E	13-Oct-14	6	During pos	3.85858831	7.705573879	8.319023118	0	13.49742243	3.763060151	0	0	0	4.219338861	0	0	3.288701583	0	0	0	3.395491956	4.426571444	11.12471483	0	0	3.758632695	6.161801331	97.62358649	5.709257217	55.94921461	3.832176728	0	59.30855187	11.1070239	3.505102752	10.91888243	5.93376201	24.52680829	37.61756229	157.3133598	171.6282869	0	9.80875321	3.096806632	16.95626471	5.435224178	3.905759417	38.24554092	11.42405377	8.790142243
CHMI2_2F	15-Oct-14	8	During pos	34.19402209	21.72179338	16.13814921	6.459028847	7.763807426	7.955754324	7.197903232	61.83780424	13.56639093	14.39225219	7.44889145	10.2988122	8.127851856	21.61402357	9.157692715	0	6.771067319	4.199413578	23.27002939	6.243820575	5.42912481	2.749451511	18.1620828	10.82619211	2.485685423	4.70392618	0	36.2393831	38.86247739	10.84728138	10.59898068	11.42504284	8.857816024	0	4.631268192	21.92703379	35.70763898	7.023152724	3.661378809	0	12.60551562	3.192051881	2.762451865	8.453223837	3.66768491	2.938301605
CHMI2_2H	13-Oct-14	6	During pos	35.37069497	30.02404112	17.60009953	14.6694179	4.416238374	15.15284402	46.45461373	13.87710016	8.723406828	10.70422632	21.43463218	0	4.162032269	7.338612423	3.271081706	28.59295125	0	6.156383774	21.32139485	6.172360566	4.056876031	7.069749972	6.571415358	11.89686509	3.3272089	0	0	47.23575206	40.50148382	9.685318718	0	99.61904219	0	9.759099248	13.10328804	38.74379689	53.12806868	29.06183493	0	3.41852939	17.726081	0	4.987808373	13.43169702	3.044707603	2.952086566
CHMI2_2H	15-Oct-14	8	During pos	0	6.036496236	3.126260438	3.473441668	0	0	2.174383899	0	0	0	5.663106376	0	2.803095943	0	0	4.452997731	0	0	5.430714114	0	0	3.552815963	16.43190527	9.922647187	0	0	3.114378363	5.61491358	11.85190808	12.93401839	0	0	5.409317753	0	0	15.86404858	19.00597412	0	0	0	10.6671972	0	0	7.35198918	10.83716061	0
CHMI2_2J	13-Oct-14	6	During pos	0	43.94566709	8.906825456	10.14220275	0	3.373148871	0	2.626286965	0	0	0	0	0	0	3.32854883	3.772979205	0	3.659898568	24.96105186	0	0	0	19.66786449	6.94987678	0	0	4.848708583	4.578749823	8.22385384	26.72893421	0	12.0027439	9.268759773	0	2.531813577	0	38.89121017	6.990008048	5.667077777	3.281434903	10.07697462	0	5.004634703	10.9464268	8.787410825	9.264710681
CHMI2_2K	15-Oct-14	8	During pos	14.82021785	10.99270031	14.3661822	3.342260088	4.15921472	0	11.01410934	3.03980486	35.25219627	9.586149579	5.19648706	3.939548725	0	4.723426308	3.197625853	2.966763733	0	6.969632294	25.16737797	0	4.215345197	10.19276464	5.026560328	5.832425832	0	2.943085668	5.065526463	8.690752402	33.2732151	6.477494383	4.378571814	3.610168692	3.946307727	0	4.802637818	8.765976338	16.56271754	0	2.84592902	0	16.55600113	0	3.200975385	9.584731004	8.507789288	4.748241389
CHMI2_2B	13-Oct-14	6	During neg	0	17.70377582	8.37977648	6.356923471	0	0	2.628532975	0	0	0	0	0	0	0	0	0	0	0	3.238104419	0	0	0	4.216094762	0	0	0	0	0	30.92181936	4.52907336	4.540413427	0	13.17456791	0	0	0	3.026131232	0	0	0	18.20489552	0	2.922221524	2.562637991	2.961511643	0
CHMI2_2B	15-Oct-14	8	During neg	0	9.979476091	8.539522921	0	0	0	6.393978141	0	0	4.519827407	3.58475807	0	0	0	0	0	0	4.266744662	4.04046761	0	7.346189856	4.524144833	4.37229504	11.39543789	0	7.354089206	0	18.44483078	7.816618557	6.237461413	3.95781484	0	7.246875922	0	0	18.93530702	19.76652501	0	0	0	18.31235724	0	0	22.11725077	3.82014754	13.93668349
CHMI2_2C	13-Oct-14	6	During neg	9.399196326	4.8915649	4.139551796	0	20.05546545	7.795672823	0	0	11.82100607	0	0	0	0	2.99744116	0	2.689104706	0	5.345641149	9.616971196	0	5.026742798	4.354581034	6.510737564	13.64919602	0	7.635030163	3.700433404	17.94112997	8.601159352	6.840162938	0	0	4.375969599	6.606944392	11.19189023	42.57172513	56.16679075	0	0	0	20.88630246	0	0	15.42367513	2.929083112	22.5954841
CHMI2_2D	13-Oct-14	6	During neg	0	12.3544424	4.39160086	2.781758792	3.363373338	4.933736564	0	0	0	2.64835505	2.976303759	0	0	0	0	4.476855094	0	0	12.41884442	0	0	3.155040125	6.902024942	6.153424953	0	0	2.165160455	5.759134388	18.71425225	7.315072976	0	0	0	0	0	19.6056089	28.39017859	0	0	0	16.17338549	0	0	17.17685148	52.33170014	0
CHMI2_2F	13-Oct-14	6	During neg	0	25.72825319	17.21922002	14.20809365	0	0	0	57.72865795	0	13.03357428	6.016072697	0	4.071855499	0	0	13.80337293	0	10.91824969	22.57784523	0	0	5.704385783	22.25885264	7.284654088	0	0	9.750958795	17.03980571	77.750346	14.46544538	9.254340557	13.33404877	14.4223622	0	0	9.183878088	26.17285862	10.25261969	0	0	12.54602262	0	0	0	4.713919788	0
CHMI2_2G	13-Oct-14	6	During neg	11.67472332	11.35250982	29.87728035	3.018346591	28.65164108	0	3.028792868	4.441775699	42.87700825	9.302446004	4.650872119	2.991995233	0	5.546393371	3.614725432	7.58771087	4.997432811	16.21550191	10.08049607	6.500554986	3.971469238	9.641977235	18.25136946	6.707728794	3.938366067	4.057768453	3.129698254	11.07475544	53.80523093	24.60776845	6.012265509	8.456450744	17.04514678	0	13.81957058	9.90860423	16.69438408	0	5.087527624	0	22.23151875	2.668609712	4.111782152	11.09909298	16.83879331	6.905428227
CHMI2_2G	15-Oct-14	8	During neg	15.4392336	13.44406306	36.47524438	8.790303595	12.48729004	3.024012813	0	0	34.37600416	11.56095383	8.674432475	3.256497026	0	4.16675611	3.354157808	3.137980184	2.913719088	5.469830061	15.00398521	3.080893503	0	6.619829391	10.13207426	6.108928206	0	4.118609603	3.425877947	5.420783974	9.920172034	12.25032473	5.046723829	6.316841572	25.89832968	0	12.48288167	8.537200313	18.04152591	0	4.259278421	0	21.76372436	4.582096982	3.906913655	11.96834044	14.51111271	4.071963844
CHMI2_2I	13-Oct-14	6	During neg	11.2355626	10.55230405	5.750140416	0	10.76815466	7.733151824	0	0	12.67664061	0	3.411732806	0	0	6.368351501	2.868407125	3.613256155	3.693171094	6.354691834	9.142727636	0	3.142244624	0	10.26996982	4.210074888	0	0	0	3.843245656	18.08647313	12.17013089	3.643932719	6.006560218	5.478638016	0	5.812009717	9.902881599	14.24761405	5.211039064	0	0	22.29065559	0	2.826927274	9.98854415	3.153308702	3.894637958
CHMI2_2K	13-Oct-14	6	During neg	0	17.54643058	8.1355858	5.245381366	0	0	0	0	0	0	5.631586286	0	0	0	0	0	0	2.477713256	6.255588534	3.242777819	0	10.46108662	5.726031752	0	0	0	3.476034471	0	22.26022006	7.529496311	0	0	0	0	0	5.672329523	15.43895803	0	0	0	11.48608584	0	0	3.414465264	0	0
CHMI2_CNL1	5-Oct-14	-2	control	0	12.83734871	4.12308299	0	0	0	0	0	0	0	0	0	0	0	0	0	0	0	0	0	0	0	0	0	0	0	0	6.879188598	0	0	0	0	0	0	0	0	0	0	0	0	0	14.82775589	0	0	11.80407725	0
CHMI2_CNL1	13-Oct-14	6	control	0	35.97222869	7.537327792	0	0	0	0	0	0	0	0	0	0	0	0	0	0	0	0	0	0	0	0	0	0	0	0	0	9.621876592	0	0	0	0	0	0	0	0	8.526929296	0	0	0	0	0	0	0	0
CHMI2_CNL1	15-Oct-14	8	control	0	0	0	0	0	0	0	6.576768465	0	0	0	0	0	0	0	0	0	10.58090334	0	0	0	0	0	0	0	0	0	5.600960488	18.41592816	0	5.135429576	0	0	0	0	0	3.541592909	0	0	0	13.42323817	0	2.526467808	0	0	3.977143454
CHMI2_CNL1	10-Nov-14	34	control	0	4.075177266	0	0	0	0	0	0	0	0	0	0	0	0	0	0	0	0	0	0	0	0	0	8.377428164	0	5.096839755	0	0	12.45268865	4.034390254	0	0	0	0	0	16.94264129	16.42266419	0	0	0	14.84270129	0	0	7.708970393	2.833334073	0
CHMI2_CNL2	5-Oct-14	-2	control	0	6.024300599	0	0	27.03370247	4.006681	0	0	0	0	0	0	0	0	0	0	0	3.621194027	0	0	0	0	2.903905463	5.311574628	0	3.17711676	0	0	12.60744496	4.834808445	0	0	0	0	2.702785039	13.29336507	14.66775971	0	0	0	16.61560711	0	0	6.169764581	2.746309904	0
CHMI2_CNL2	15-Oct-14	8	control	0	28.8608681	14.12951712	0	0	0	0	0	0	0	0	0	0	0	0	0	0	0	0	0	0	0	0	0	0	0	0	0	13.75406251	0	0	3.961226776	0	0	0	0	0	13.15124929	0	0	0	0	3.760970109	0	3.873612243	5.162946706
CHMI2_2A	5-Oct-14	-2	Before	0	11.04009909	0	4.845012882	0	0	0	4.118968179	0	0	0	0	0	0	5.03688694	7.958844501	0	0	34.90585869	12.51007914	3.846828406	32.74001228	35.96341403	3.462206365	0	0	6.97277952	0	27.3072039	31.49306053	0	0	0	0	0	0	8.623854414	0	5.769665246	0	6.691017025	0	0	0	0	3.733397145
CHMI2_2B	5-Oct-14	-2	Before	0	18.27914524	5.968912082	0	0	0	0	0	0	0	0	0	0	0	0	0	0	0	0	0	0	0	0	0	0	0	0	0	0	0	0	0	0	0	0	0	0	0	0	0	0	10.02242906	0	0	9.769724588	0
CHMI2_2C	5-Oct-14	-2	Before	6.227937829	15.8803917	5.911496291	3.92695586	49.86670462	4.555845663	0	0	9.450689901	6.32631232	2.828230756	0	0	0	10.55450113	7.289214169	3.588651196	3.317558776	32.0888173	2.609688149	2.983388027	3.07596524	25.10192237	15.43178252	2.622112059	8.45696592	4.814328109	2.655006074	18.17376144	36.51681312	0	3.534308322	9.71256693	4.80488041	8.042467296	35.2416518	42.56494259	5.694142309	6.267054607	3.424095204	19.03623716	4.823845308	3.222470786	21.81824293	3.720935668	3.879037958
CHMI2_2D	5-Oct-14	-2	Before	0	18.1575889	3.324455275	4.02479932	0	3.972674281	0	0	0	6.257619067	5.997603251	0	0	0	0	0	0	0	15.47934455	0	0	5.262746755	8.239849514	9.386192621	0	0	4.197146432	8.429284878	13.01004867	10.9617135	0	0	4.429171905	0	0	20.19103426	34.33063036	8.112132129	0	0	13.81741231	0	0	6.755162794	9.882227543	0
CHMI2_2E	5-Oct-14	-2	Before	10.7367056	11.45134935	15.49750669	6.24322261	33.27082507	0	4.549274045	0	7.667222712	5.172002152	4.105912632	3.24704231	3.025408972	0	5.063064606	6.301135861	2.941233489	4.589490921	21.50121967	0	0	0	20.84445267	5.775633957	3.032963417	3.223090014	0	3.243895663	31.00556845	20.50437956	0	7.327875057	2.721940219	0	0	5.49991051	5.583618096	0	6.452054967	0	19.04738326	0	3.963121616	6.89780512	6.671284209	0
CHMI2_2F	5-Oct-14	-2	Before	21.22248199	17.71449202	9.041282874	5.521674926	14.53419314	8.18541367	10.09654254	147.3042749	19.98494668	13.34959388	6.444975532	11.17726557	7.370719797	26.98521832	7.616734077	0	0	4.358328006	30.5171279	1.827557903	11.95512867	8.423748994	20.17218316	8.432524497	3.486388759	11.81367552	0	18.9425504	18.0123274	17.13779839	1.903870479	6.133625567	4.275272225	2.255226177	5.556825338	16.1835541	35.31725794	9.497896366	2.640087457	2.309882711	15.03973076	2.055911057	2.312344444	10.3106636	9.876979138	7.148494639
CHMI2_2I	5-Oct-14	-2	Before	0	6.108842642	4.84025462	4.22276204	31.13562097	4.229465384	2.844940957	0	2.483745531	2.983101189	0	0	2.331662718	0	2.937622132	4.410813375	2.878076405	3.508712414	7.601092813	1.86154964	0	0	12.96499088	9.901948658	0	5.166036048	0	2.546117764	10.06760117	13.90491148	0	2.047174474	0	2.212153682	3.936465172	24.47169448	25.79870547	0	4.416558712	0	16.90132201	0	0	8.730395912	1.948537433	0
CHMI2_2J	5-Oct-14	-2	Before	0	43.52339518	0	4.956577659	0	0	0	0	0	0	0	0	0	0	9.122444166	0	0	0	14.1616279	0	0	4.174145217	25.08507014	20.27614654	0	0	4.870412283	4.570148996	7.319253035	26.38780886	0	0	4.780302879	0	0	59.59132794	15.97212413	5.414365886	0	4.560007172	15.08046822	0	0	4.026537125	7.598828688	0
CHMI2_2K	5-Oct-14	-2	Before	23.29868296	14.43497332	19.69042759	8.192961865	16.29678918	0	4.587189097	0	29.16683707	8.746066342	6.020340773	3.337494831	0	7.779254595	5.423011082	3.687084854	0	4.006471748	20.50051238	0	4.101468459	85.07505423	11.69350862	6.201043268	0	3.457872865	3.737015713	4.294179969	9.599043506	22.20874287	0	3.404871233	0	0	0	7.434742394	11.92872583	0	4.710439253	0	22.7650116	0	0	10.21187791	3.678030112	0
CHMI2_2A	10-Nov-14	34	After	136.966201	31.25239446	15.35114193	10.87130596	6.238031716	8.57343477	6.397955649	46.4449495	16.94431295	15.7787909	8.186019034	10.75814163	18.50295069	24.89211572	15.37529183	30.18540071	3.781131783	0	25.61338298	11.28083065	0	22.47466885	51.77815076	9.765789518	3.379232983	0	18.40879991	23.89634964	60.18772633	31.32357944	19.67274751	0	12.6887805	0	3.861844482	13.68410945	7.046193008	6.703825154	6.872810438	0	14.85032236	0	5.58488051	9.86142003	10.43397078	6.912680857
CHMI2_2B	10-Nov-14	34	After	0	7.837926848	4.361276244	4.243636052	0	0	2.608622152	0	0	3.372445362	0	0	0	0	0	0	0	2.723105472	4.419561432	0	0	0	9.176976939	6.194530388	3.830949496	3.379228562	0	4.150938321	74.25197693	12.44424811	3.5633903	0	7.826781219	0	3.468927693	10.89137246	10.6190133	0	3.494376895	0	14.60116381	0	2.997929928	15.23282489	2.657098983	4.526344643
CHMI2_2C	10-Nov-14	34	After	0	7.366726947	5.953926942	2.742626632	0	0	0	10.40185759	0	9.607289092	11.28195892	0	0	0	0	3.017690177	0	0	14.61557576	4.15486133	0	4.14057784	9.45120575	5.227148662	0	0	3.828161102	0	19.13505085	5.735081186	0	0	3.041046593	0	0	10.62590238	20.14930821	0	0	0	17.4734687	0	0	6.993091326	0	0
CHMI2_2D	10-Nov-14	34	After	4.231426811	26.79777751	13.94528247	12.34322902	0	5.954453897	0	3.938874037	0	13.43996422	12.03048613	0	0	3.641243719	0	2.987086464	0	0	26.8345905	5.095513865	0	4.82000857	9.351958267	5.819316882	2.895541534	0	5.196580613	0	43.63536908	10.80874673	0	0	3.842384947	0	0	15.75966083	19.42699962	0	0	0	12.39948265	2.60245934	0	5.151913226	2.755745039	4.279363678
CHMI2_2E	10-Nov-14	34	After	5.166470886	5.619952051	4.527025334	3.330416042	3.888430207	0	0	0	5.244581471	9.199735052	0	0	0	2.273796401	3.081336839	5.084625554	2.375203968	4.031963518	7.948546958	0	0	0	16.24769944	5.574424385	2.53149274	2.998835324	0	3.823825007	42.02567359	15.47190344	0	13.34926532	6.500285782	0	0	8.34272016	29.25124185	0	6.764596457	3.632006124	13.86639175	0	3.100298324	6.274081504	7.091183243	2.849597141
CHMI2_2F	10-Nov-14	34	After	29.38079088	10.8307863	7.194054638	4.207891694	0	3.125065452	3.021207809	65.4133241	9.188956846	9.323385547	5.664686451	5.406504118	2.843859267	22.77519406	9.167597992	9.92701669	8.225531951	3.946691157	35.8864103	4.563417646	10.9196224	2.556324972	22.91660327	10.5865887	3.368024591	4.603341311	4.56735477	14.67267644	51.56347962	30.54240925	5.091183124	8.023569359	8.70229588	0	3.932858932	0	36.70057207	11.79355372	11.08317382	2.58706282	17.06658582	3.586413979	4.686118246	8.033903585	3.917286906	4.303282728
CHMI2_2G	10-Nov-14	34	After	33.63671981	14.35428605	17.30757237	4.815911932	11.76311688	7.464898878	0	0	33.52960126	11.55574514	6.716846147	0	0	5.118177469	2.607572916	6.14086239	7.889846119	6.036053866	10.72875457	7.711556796	2.82733374	0	11.16152412	11.51606168	3.689407784	6.341534478	0	0	28.19204434	14.99551539	0	4.66351032	17.98849633	3.332310219	10.30420071	29.59950593	40.75294382	0	7.113359899	0	19.4138244	2.643152719	3.902936542	14.12899426	3.802048937	3.747068207
CHMI2_2H	10-Nov-14	34	After	11.46018192	8.208734659	13.16186601	6.137073418	0	2.553452883	9.043637944	23.42405742	4.598568006	5.728444726	6.423727954	2.497614723	6.732364418	16.70901393	5.704396141	16.14525957	10.03940236	3.763343838	34.32764443	7.755344447	5.076175882	6.782760046	21.71039063	7.876472305	2.494117268	3.2616217	4.350372299	12.89849649	36.22202081	25.34395546	0	24.58563804	9.833195662	0	4.108450649	0	22.12133323	4.960742127	4.075923632	0	16.73205941	0	3.813946268	8.060111667	7.479994941	3.348012258
CHMI2_2I	10-Nov-14	34	After	4.844978534	6.330543549	6.737519416	2.283695011	13.98898158	0	0	4.465910131	28.92483193	0	6.152433177	0	5.807281887	6.896427073	30.23560024	3.57441745	4.503300608	10.90158467	14.24356273	2.645946299	2.208973229	2.369061919	7.92184668	11.09257619	2.377054837	5.479074634	5.283386704	4.441833267	27.72187652	13.00986661	0	9.487250696	6.44502953	3.741222777	9.855771419	28.99977214	58.13962978	0	4.65474856	0	19.67703884	0	0	27.51163213	10.67030828	6.97270032
CHMI2_2J	10-Nov-14	34	After	0	6.673617505	7.170959116	8.638114187	15.74535855	2.89807424	3.097607493	3.815654973	0	3.424331766	3.092169076	0	4.897200487	6.551490948	17.4583838	17.24480343	0	7.634821457	57.69723243	5.20315641	6.628950222	4.156984612	65.5579318	10.45488596	0	8.043083884	4.800745787	8.687891806	35.35935217	82.01803019	3.193585228	9.193302113	6.440606055	0	0	6.24043381	5.646135854	0	15.7003318	0	25.57454414	0	5.284377213	11.68174956	3.639018706	8.705396247
CHMI2_2K	10-Nov-14	34	After	9.060214719	21.2437582	13.67674821	7.264756336	6.003498089	6.726294277	10.18629991	6.297763239	0	15.69479593	10.34063128	5.615104228	0	6.662053797	3.11622978	5.687154773	0	4.669220301	23.3129274	7.677062192	6.050322374	17.5004713	15.5926343	8.89677272	3.867487679	5.958053222	8.786375253	9.050094833	40.97913974	15.15078383	3.897543979	3.539544218	4.161213346	0	3.396113954	0	26.96511293	0	5.285668886	0	14.92784092	0	0	8.592246588	4.668640148	0
Explanation of columns
Participant_ID!	Participant identifier
Sampling_Date	Sample date
Days_apart!	Day post challenge
Status_during	Parasitological status including temporality
From column E onwards	each column represents a peak in the GC traces with the number referring to the retention time
[truncated: 86 more columns]
