# Supplementary material for: Odours of Plasmodium falciparum-infected participants influence mosquito-host interactions
Source: Sci Rep. 2017 Aug 24;7:9283. doi: 10.1038/s41598-017-08978-9 (PMC5570919; doi:10.1038/s41598-017-08978-9)
Supplement: Supplementary file 7 — Dataset 2D [file 41598_2017_8978_MOESM7_ESM.csv]

Participant_ID!	Sampling_Date	Days_apart!	P_f_strain!	Round!	Status!	Category	Dodecanal	Methyl dodecanoate	1-dodecene	MHO	RI 1416	3mb		Explanation of columns
CHMI2_2A	5/10/2014	-2	NF135	1	Negative	Before	7.147243447	16.32594594	0	5.03688694	0	19175		Participant_ID!	participant identifier
CHMI2_2A	13/10/2014	6	NF135	2	Positive	During (+)	7.062904143	6.742870304	2.858693876	2.229709061	1.883625002	10090		Sampling_Date	Sample date
CHMI2_2A	10/11/2014	34	NF135	4	Negative	After	15.65225528	10.87592062	19.67274751	15.37529183	8.958698894			Days_apart!	Day post challenge
CHMI2_2C	5/10/2014	-2	NF135	1	Negative	Before	14.71745464	9.980201013	0	10.55450113	4.70538625	8571		P_f_strain!	P.f. strain that the individual was infected with
CHMI2_2C	13/10/2014	6	NF135	2	Negative	During (-)	6.716676307	4.295972594	0	0	0	11608		infect_bites!	Number of infectious bites that the individual received
CHMI2_2C	15/10/2014	8	NF135	3	Positive	During (+)	22.49782436	15.86576438	11.9491206	0	10.31462472	12199		Round!	Sampling round
CHMI2_2C	10/11/2014	34	NF135	4	Negative	After	14.0729943	0	0	0	8.419767663	6534		Status!	Parasitological status as a binary
CHMI2_2D	5/10/2014	-2	NF166	1	Negative	Before	4.788816766	0	0	0	3.66386868	1662		Category	Parasitological status including temporality, used for REML
CHMI2_2D	13/10/2014	6	NF166	2	Negative	During (-)	20.33580016	0	0	0	5.16816808	5169		Dodecanal	compound of interest
CHMI2_2D	15/10/2014	8	NF166	3	Positive	During (+)	45.77329256	17.31962226	17.13207023	2.750643506	7.539344508			Methyl dodecanoate	compound of interest
CHMI2_2D	10/11/2014	34	NF166	4	Negative	After	13.35469535	0	0	0	2.527515502	2376		1-dodecene	compound of interest
CHMI2_2E	5/10/2014	-2	NF166	1	Negative	Before	8.854939506	10.71328233	0	5.063064606	3.762923199			MHO	compound of interest
CHMI2_2E	13/10/2014	6	NF166	2	Positive	During (+)	13.43101179	8.668031352	3.505102752	0	4.830569651	21737		RI 1416	compound of interest
CHMI2_2E	10/11/2014	34	NF166	4	Negative	After	12.60941338	0	0	3.081336839	5.941648559	1775		3mb	compound of interest
CHMI2_2F	5/10/2014	-2	NF135	1	Negative	Before	11.56523167	14.35738558	1.903870479	7.616734077	4.72711908	10703
CHMI2_2F	13/10/2014	6	NF135	2	Negative	During (-)	10.90647235	14.18156571	9.254340557	0	4.084515762	10457
CHMI2_2F	15/10/2014	8	NF135	3	Positive	During (+)	31.56757897	21.28742714	10.59898068	9.157692715	11.00933242	12815
CHMI2_2F	10/11/2014	34	NF135	4	Negative	After	21.31021181	0	5.091183124	9.167597992	12.62803729
CHMI2_2H	13/10/2014	6	NF166	2	Positive	During (+)	3.189628556	18.10023611	0	3.271081706	27.05649385	5311
CHMI2_2H	15/10/2014	8	NF166	3	Positive	During (+)	14.30826295	0	0	0	0	3585
CHMI2_2H	10/11/2014	34	NF166	4	Negative	After	17.27392638	8.492180809	0	5.704396141	10.82077526
CHMI2_2I	5/10/2014	-2	NF135	1	Negative	Before	5.041316692	8.878180829	0	2.937622132	0	825
CHMI2_2I	13/10/2014	6	NF135	2	Negative	During (-)	12.18732866	15.62182868	3.643932719	2.868407125	4.080459481
CHMI2_2I	15/10/2014	8	NF135	3	Positive	During(+)
CHMI2_2I	10/11/2014	34	NF135	4	Negative	After	9.897017133	9.130844295	0	30.23560024	7.05054197
CHMI2_2J	5/10/2014	-2	NF166	1	Negative	Before	0	0	0	9.122444166	9.012632492	10111
CHMI2_2J	13/10/2014	6	NF166	2	Positive	During (+)	42.20289742	45.49672439	0	3.32854883	20.5702983	28612
CHMI2_2J	10/11/2014	34	NF166	4	Negative	After	27.98642723	16.23363086	3.193585228	17.4583838	4.732114919	27159
CHMI2_2K	5/10/2014	-2	NF135	1	Negative	Before	5.67281481	33.68789798	0	5.423011082	0	15381
CHMI2_2K	13/10/2014	6	NF135	2	Negative	During (-)	7.247062454	6.347647465	0	0	2.550730664	21668
CHMI2_2K	15/10/2014	8	NF135	3	Positive	During (+)	13.41430963	14.68868151	4.378571814	3.197625853	25.20318412	52028
CHMI2_2K	10/11/2014	34	NF135	4	Negative	After	11.05827332	9.46471466	3.897543979	3.11622978	0	3619
CHMI2_CNL1	5/10/2014	-2	control	1	control	control	0	0	0	0	0	0
CHMI2_CNL1	13/10/2014	6	control	2	control	control	0	0	0	0	0	461
CHMI2_CNL1	15/10/2014	8	control	3	control	control	13.49392444	3.524636252	5.135429576	0	24.13461093	0
CHMI2_CNL1	10/11/2014	34	control	4	control	control	6.808379409	3.728764826	0	0	0	0
CHMI2_CNL2	5/10/2014	-2	control	1	control	control	2.920483853	2.801061862	0	0	0	0
CHMI2_CNL2	15/10/2014	8	control	3	control	control	0	0	0	0	0	0
