# Supplementary material for: Odours of Plasmodium falciparum-infected participants influence mosquito-host interactions
Source: Sci Rep. 2017 Aug 24;7:9283. doi: 10.1038/s41598-017-08978-9 (PMC5570919; doi:10.1038/s41598-017-08978-9)
Supplement: Supplementary file 8 — Dataset 3 [file 41598_2017_8978_MOESM8_ESM.xlsx]

## Sheet: CHMI2 raw data
Date	Time	Round	Tunnel	PositionLR	CP	SamplingMoment	Participant	Positive	Release_alive	Release_dead	Mosq_CP	Mosq_NH3	Mosq_released	Mosq_flight	Mosq_trapped	Choice	Response	Parasites	Infection	Infection2	Infection3!	Pfstrain	Immunized	TRoom	Ttunnel	TTsplit	RHRoom	RHTunnel	mbar
2014-12-03	09:24:00	1	A	0	2A_1	1	2A	1	0	0	15	1	30	30	16	0.9375	0.533333	0	Before	Before	Before	NF135	0	26.8889	27.2189	31.4803	47.6207	64.3778	1020.65
2014-12-23	11:28:00	7	B	0	2A_1	1	2A	1	0	0	4	4	30	30	8	0.5	0.266667	0	Before	Before	Before	NF135	0	26.5189	26.3057	27.4357	59.7058	69.8914	1014.67
2015-01-16	09:55:00	4	C	1	2A_1	1	2A	1	0	2	3	4	28	28	7	0.428571	0.25	0	Before	Before	Before	NF135	0	28.3548	25.7662	27.3598	45.9042	70.2041	1003.06
2015-01-20	10:13:00	3	A	1	2A_1	1	2A	1	0	3	6	9	27	27	15	0.4	0.555556	0	Before	Before	Before	NF135	0	28.0802	27.0538	30.3298	43.3062	59.3861	1011.22
2015-01-21	10:38:00	5	B	1	2A_1	1	2A	1	0	1	9	11	29	29	20	0.45	0.689655	0	Before	Before	Before	NF135	0	28.0062	27.1224	29.1997	39.9474	59.3914	1011.14
2015-02-10	11:08:00	6	C	0	2A_1	1	2A	1	0	1	1	0	29	29	1	1	0.0344828	0	Before	Before	Before	NF135	0	28.2512	26.0086	27.3907	51.4977	71.0992	1030.95
2014-12-03	09:52:00	2	B	1	2A_2	2	2A	1	1	0	5	2	30	29	7	0.714286	0.233333	1	During	During1	During+	NF135	0	26.8041	27.0163	28.3102	46.3149	63.4747	1020.91
2014-12-23	09:52:00	3	C	0	2A_2	2	2A	1	0	0	1	3	30	30	4	0.25	0.133333	1	During	During1	During+	NF135	0	26.6452	25.0243	28.5819	59.97	74.4607	1014.88
2015-01-16	11:10:00	7	A	1	2A_2	2	2A	1	0	0	3	11	30	30	14	0.214286	0.466667	1	During	During1	During+	NF135	0	28.6378	27.0478	29.6922	45.5677	63.9941	1003.43
2015-01-20	09:25:00	1	B	0	2A_2	2	2A	1	0	1	12	7	29	29	19	0.631579	0.655172	1	During	During1	During+	NF135	0	28.2492	26.5646	32.1153	42.7936	67.5121	1010.96
2015-01-21	11:01:00	6	C	1	2A_2	2	2A	1	0	2	1	8	28	28	9	0.111111	0.321429	1	During	During1	During+	NF135	0	28.65	26.4802	27.3188	38.712	62.335	1011.29
2015-02-10	10:44:00	5	A	0	2A_2	2	2A	1	1	0	4	4	30	29	8	0.5	0.266667	1	During	During1	During+	NF135	0	28.2693	27.0057	30.5732	51.5049	64.8344	1030.89
2014-12-03	11:02:00	5	C	1	2A_4	4	2A	1	1	12	3	0	18	17	3	1	0.166667	0	After	After	After	NF135	0	26.8159	26.2006	29.7212	44.3881	62.7116	1021.39
2014-12-23	09:52:00	3	A	1	2A_4	4	2A	1	0	0	14	1	30	30	15	0.933333	0.5	0	After	After	After	NF135	0	26.6452	26.3461	30.5808	59.97	70.7831	1014.88
2015-01-16	08:42:00	1	B	0	2A_4	4	2A	1	1	1	6	2	29	28	8	0.75	0.275862	0	After	After	After	NF135	0	28.6562	25.9468	31.2584	44.902	70.1163	1002.31
2015-01-20	09:49:00	2	C	0	2A_4	4	2A	1	0	0	6	0	30	30	6	1	0.2	0	After	After	After	NF135	0	27.952	25.7264	27.8548	43.9051	68.6774	1011.09
2015-01-21	10:15:00	4	B	1	2A_4	4	2A	1	0	0	10	11	30	30	21	0.47619	0.7	0	After	After	After	NF135	0	28.2708	27.1523	29.3328	39.7837	57.4709	1011.02
2015-02-10	11:08:00	6	A	0	2A_4	4	2A	1	1	0	0	2	30	29	2	0	0.0666667	0	After	After	After	NF135	0	28.2512	27.0211	30.4908	51.4977	65.8071	1030.95
2014-12-03	10:16:00	3	B	1	2B_1	1	2B	0	0	0	5	0	30	30	5	1	0.166667	0	Before	Before	Before	NF135	0	27.0544	27.1296	28.2397	45.1249	62.655	1021.06
2015-01-14	10:52:00	5	A	1	2B_1	1	2B	0	0	2	5	4	28	28	9	0.555556	0.321429	0	Before	Before	Before	NF135	0	27.871	26.9909	30.0379	49.2528	66.5186	1003.97
2015-01-19	10:04:00	4	B	0	2B_1	1	2B	0	0	0	17	1	30	30	18	0.944444	0.6	0	Before	Before	Before	NF135	0	28.3346	26.6747	29.1749	43.7256	64.9901	1011.03
2015-01-22	11:24:00	7	C	1	2B_1	1	2B	0	0	1	12	3	29	29	15	0.8	0.517241	0	Before	Before	Before	NF135	0	27.9217	26.385	28.0247	39.8034	61.1666	1017.57
2015-02-10	09:32:00	2	A	0	2B_1	1	2B	0	0	0	1	2	30	30	3	0.333333	0.1	0	Before	Before	Before	NF135	0	28.5548	26.6114	30.845	50.4129	65.2556	1030.55
2015-02-11	09:18:00	1	C	0	2B_1	1	2B	0	0	0	5	1	30	30	6	0.833333	0.2	0	Before	Before	Before	NF135	0	28.5701	25.6754	29.9845	49.1568	70.3864	1025.63
2014-12-03	09:24:00	1	C	0	2B_2	2	2B	0	0	1	6	0	29	29	6	1	0.206897	0	During	During1	During-	NF135	0	26.8889	25.7999	30.58	47.6207	62.6018	1020.65
2015-01-14	09:37:00	2	B	0	2B_2	2	2B	0	1	0	5	3	30	29	8	0.625	0.266667	0	During	During1	During-	NF135	0	27.6104	26.3517	29.9142	49.8528	67.3052	1004.34
2015-01-19	10:27:00	5	B	1	2B_2	2	2B	0	1	1	2	2	29	28	4	0.5	0.137931	0	During	During1	During-	NF135	0	28.2538	26.8453	29.2065	43.4977	64.2503	1011.02
2015-01-22	11:01:00	6	A	1	2B_2	2	2B	0	1	0	5	16	30	29	21	0.238095	0.7	0	During	During1	During-	NF135	0	28.4533	27.5976	30.5476	39.2146	55.7938	1017.42
2015-02-10	09:55:00	3	C	1	2B_2	2	2B	0	0	1	2	5	29	29	7	0.285714	0.241379	0	During	During1	During-	NF135	0	28.6626	25.5353	27.8213	50.5902	71.4743	1030.56
2015-02-11	10:33:00	4	A	0	2B_2	2	2B	0	0	0	7	7	30	30	14	0.5	0.466667	0	During	During1	During-	NF135	0	28.3873	26.9217	30.6197	46.9836	62.8638	1025.38
2014-12-03	11:02:00	5	A	1	2B_3	3	2B	0	1	1	5	6	29	28	11	0.454545	0.37931	0	During	During2	During-	NF135	0	26.8159	27.5197	30.6	44.3881	57.2511	1021.39
2015-01-14	09:11:00	1	C	1	2B_3	3	2B	0	0	2	2	6	28	28	8	0.25	0.285714	0	During	During2	During-	NF135	0	27.5717	25.3713	30.2401	49.936	69.5603	1004.29
2015-01-19	11:15:00	7	A	0	2B_3	3	2B	0	1	1	11	1	29	28	12	0.916667	0.413793	0	During	During2	During-	NF135	0	28.3358	27.0488	29.8647	43.4758	61.64	1010.91
2015-01-22	11:01:00	6	B	0	2B_3	3	2B	0	0	2	6	10	28	28	16	0.375	0.571429	0	During	During2	During-	NF135	0	28.4533	27.2365	30.1518	39.2146	57.9098	1017.42
2015-02-10	10:20:00	4	C	0	2B_3	3	2B	0	0	1	3	2	29	29	5	0.6	0.172414	0	During	During2	During-	NF135	0	28.4902	25.7562	27.6902	50.8602	70.449	1030.76
2015-02-11	10:07:00	3	B	1	2B_3	3	2B	0	1	1	7	5	29	28	12	0.583333	0.413793	0	During	During2	During-	NF135	0	28.3813	26.7499	29.7136	47.5676	64.4006	1025.36
2014-12-03	11:28:00	6	B	0	2B_4	4	2B	0	0	0	1	0	30	30	1	1	0.0333333	0	After	After	After	NF135	0	27.011	27.3015	28.104	43.034	63.3844	1021.26
2015-01-14	10:03:00	3	A	0	2B_4	4	2B	0	1	0	4	3	30	29	7	0.571429	0.233333	0	After	After	After	NF135	0	27.6009	27.0236	30.1363	49.1011	64.796	1004.48
2015-01-19	09:16:00	2	B	1	2B_4	4	2B	0	0	0	4	14	30	30	18	0.222222	0.6	0	After	After	After	NF135	0	28.4272	26.3264	30.0966	44.1266	64.9172	1011.03
2015-01-22	09:06:00	1	C	0	2B_4	4	2B	0	0	2	0	7	28	28	7	0	0.25	0	After	After	After	NF135	0	28.2721	26.1289	30.1624	39.8411	67.2216	1016.34
2015-02-10	10:20:00	4	A	1	2B_4	4	2B	0	0	0	0	1	30	30	1	0	0.0333333	0	After	After	After	NF135	0	28.4902	26.9988	30.6047	50.8602	64.7502	1030.76
2015-02-11	10:56:00	5	C	1	2B_4	4	2B	0	0	0	1	8	30	30	9	0.111111	0.3	0	After	After	After	NF135	0	28.5262	26.214	27.7927	46.5452	67.4858	1025.25
2014-12-03	11:28:00	6	A	1	2C_1	1	2C	1	1	0	0	4	30	29	4	0	0.133333	0	Before	Before	Before	NF135	0	27.011	27.635	30.6939	43.034	58.598	1021.26
2014-12-23	09:28:00	2	B	0	2C_1	1	2C	1	0	0	2	0	30	30	2	1	0.0666667	0	Before	Before	Before	NF135	0	26.6299	25.6763	28.207	60.2637	69.8839	1014.84
2015-01-14	10:03:00	3	C	1	2C_1	1	2C	1	1	0	1	1	30	29	2	0.5	0.0666667	0	Before	Before	Before	NF135	0	27.6009	25.8073	28.9454	49.1011	67.6003	1004.48
2015-01-20	11:02:00	5	A	0	2C_1	1	2C	1	1	0	6	3	30	29	9	0.666667	0.3	0	Before	Before	Before	NF135	0	28.0611	27.1067	30.1306	43.1286	59.1603	1011.5
2015-01-22	09:06:00	1	B	1	2C_1	1	2C	1	0	0	5	11	30	30	16	0.3125	0.533333	0	Before	Before	Before	NF135	0	28.2721	27.3027	33.3078	39.8411	62.4134	1016.34
2015-01-29	11:32:00	7	C	0	2C_1	1	2C	1	2	0	9	0	30	28	9	1	0.3	0	Before	Before	Before	NF135	0	28.2552	26.3098	27.6082	43.9843	66.8037	984.162
2014-12-03	10:39:00	4	B	0	2C_2	2	2C	1	2	0	9	4	30	28	13	0.692308	0.433333	1	During	During1	During+	NF135	0	26.942	27.209	28.1212	44.7378	61.4016	1021.19
2014-12-23	09:02:00	1	C	1	2C_2	2	2C	1	3	0	0	0	30	27	0	0	0	1	During	During1	During+	NF135	0	26.5544	24.3678	30.3656	59.6506	77.9342	1014.87
2015-01-14	11:15:00	6	A	1	2C_2	2	2C	1	0	6	0	0	24	24	0	0	0	1	During	During1	During+	NF135	0	27.8886	27.0602	30.078	48.2081	65.5708	1004.05
2015-01-20	11:02:00	5	B	1	2C_2	2	2C	1	4	0	10	5	30	26	15	0.666667	0.5	1	During	During1	During+	NF135	0	28.0611	26.8434	29.3788	43.1286	61.3561	1011.5
2015-01-22	09:30:00	2	C	0	2C_2	2	2C	1	0	2	9	5	28	28	14	0.642857	0.5	1	During	During1	During+	NF135	0	27.8933	26.1174	28.2501	40.8602	64.7129	1016.6
2015-01-29	10:45:00	5	A	0	2C_2	2	2C	1	0	0	5	2	30	30	7	0.714286	0.233333	1	During	During1	During+	NF135	0	28.3624	27.333	30.3816	44.7153	60.0807	984.916
2014-12-03	09:52:00	2	C	0	2C_3	3	2C	1	0	0	8	1	30	30	9	0.888889	0.3	1	During	During2	During+	NF135	0	26.8041	25.9071	29.9076	46.3149	62.3132	1020.91
2014-12-23	11:04:00	6	A	0	2C_3	3	2C	1	1	1	7	0	29	28	7	1	0.241379	1	During	During2	During+	NF135	0	26.3542	26.4023	29.865	59.9354	70.6634	1014.88
2015-01-14	10:28:00	4	B	0	2C_3	3	2C	1	0	0	0	5	30	30	5	0	0.166667	1	During	During2	During+	NF135	0	27.3807	26.6978	29.4621	49.6758	68.0819	1004.34
2015-01-20	10:13:00	3	C	1	2C_3	3	2C	1	0	0	14	9	30	30	23	0.608696	0.766667	1	During	During2	During+	NF135	0	28.0802	25.9011	27.7073	43.3062	66.58	1011.22
2015-01-22	09:52:00	3	A	1	2C_3	3	2C	1	0	0	7	11	30	30	18	0.388889	0.6	1	During	During2	During+	NF135	0	27.9342	27.4345	30.7626	40.6783	53.8904	1016.95
2015-01-29	10:45:00	5	B	1	2C_3	3	2C	1	1	0	0	1	30	29	1	0	0.0333333	1	During	During2	During+	NF135	0	28.3624	26.9441	29.3466	44.7153	63.4557	984.916
2014-12-03	10:16:00	3	A	1	2C_4	4	2C	1	0	0	1	2	30	30	3	0.333333	0.1	0	After	After	After	NF135	0	27.0544	27.3658	30.8979	45.1249	58.6709	1021.06
2014-12-23	10:40:00	5	B	1	2C_4	4	2C	1	0	0	11	1	30	30	12	0.916667	0.4	0	After	After	After	NF135	0	26.3792	26.1866	27.2876	60.1136	69.4263	1014.9
2015-01-14	09:37:00	2	C	0	2C_4	4	2C	1	0	3	3	4	27	27	7	0.428571	0.259259	0	After	After	After	NF135	0	27.6104	25.5636	29.1059	49.8528	67.306	1004.34
2015-01-20	11:26:00	6	C	1	2C_4	4	2C	1	5	2	1	1	28	23	2	0.5	0.0714286	0	After	After	After	NF135	0	28.0976	26.2911	27.3183	42.8217	66.4863	1011.52
2015-01-22	10:16:00	4	B	0	2C_4	4	2C	1	0	0	8	2	30	30	10	0.8	0.333333	0	After	After	After	NF135	0	28.372	27.3213	29.9837	39.8469	58.0673	1016.98
2015-01-29	09:09:00	1	A	0	2C_4	4	2C	1	0	1	11	3	29	29	14	0.785714	0.482759	0	After	After	After	NF135	0	28.5451	27.0506	32.1164	45.4292	68.8594	986.381
2014-12-03	10:39:00	4	C	1	2D_1	1	2D	1	0	0	2	0	30	30	2	1	0.0666667	0	Before	Before	Before	NF166	0	26.942	26.1334	29.7192	44.7378	62.2509	1021.19
2015-01-16	09:07:00	2	B	0	2D_1	1	2D	1	0	0	1	4	30	30	5	0.2	0.166667	0	Before	Before	Before	NF166	0	28.6661	26.2029	29.6934	45.6349	66.8763	1002.43
2015-01-19	10:51:00	6	C	0	2D_1	1	2D	1	3	0	8	0	30	27	8	1	0.266667	0	Before	Before	Before	NF166	0	28.2313	25.9	27.3041	43.5252	67.9052	1011.06
2015-01-21	10:38:00	5	A	1	2D_1	1	2D	1	0	3	2	13	27	27	15	0.133333	0.555556	0	Before	Before	Before	NF166	0	28.0062	27.3267	30.1533	39.9474	55.2491	1011.14
2015-01-29	10:21:00	4	B	1	2D_1	1	2D	1	1	0	0	1	30	29	1	0	0.0333333	0	Before	Before	Before	NF166	0	28.2279	26.9032	29.5974	45.1382	62.9208	985.315
2015-02-11	09:18:00	1	A	0	2D_1	1	2D	1	0	0	10	0	30	30	10	1	0.333333	0	Before	Before	Before	NF166	0	28.5701	26.7586	32.4999	49.1568	68.9871	1025.63
2014-12-03	09:52:00	2	A	0	2D_2	2	2D	1	0	0	16	0	30	30	16	1	0.533333	1	During	During1	During+	NF166	0	26.8041	27.3137	30.9299	46.3149	57.6156	1020.91
2015-01-16	08:42:00	1	C	1	2D_2	2	2D	1	1	0	5	1	30	29	6	0.833333	0.2	1	During	During1	During+	NF166	0	28.6562	25.0524	30.4497	44.902	72.6446	1002.31
2015-01-19	10:04:00	4	A	1	2D_2	2	2D	1	0	0	9	5	30	30	14	0.642857	0.466667	1	During	During1	During+	NF166	0	28.3346	26.9813	29.8087	43.7256	60.7988	1011.03
2015-01-21	09:52:00	3	B	1	2D_2	2	2D	1	1	0	11	2	30	29	13	0.846154	0.433333	1	During	During1	During+	NF166	0	28.0831	27.272	29.4997	40.005	58.7115	1010.96
2015-01-29	11:09:00	6	C	0	2D_2	2	2D	1	3	0	8	1	30	27	9	0.888889	0.3	1	During	During1	During+	NF166	0	28.218	26.2476	27.656	44.8386	68.9081	984.369
2015-02-11	10:56:00	5	B	0	2D_2	2	2D	1	0	0	13	4	30	30	17	0.764706	0.566667	1	During	During1	During+	NF166	0	28.5262	26.916	29.6073	46.5452	63.812	1025.25
2014-12-03	11:02:00	5	B	0	2D_3	3	2D	1	4	2	2	0	28	24	2	1	0.0714286	1	During	During2	During+	NF166	0	26.8159	27.2039	28.0438	44.3881	62.8358	1021.39
2015-01-16	09:55:00	4	A	1	2D_3	3	2D	1	0	0	1	8	30	30	9	0.111111	0.3	1	During	During2	During+	NF166	0	28.3548	26.8442	29.6948	45.9042	64.4713	1003.06
2015-01-19	10:51:00	6	B	1	2D_3	3	2D	1	0	0	3	6	30	30	9	0.333333	0.3	1	During	During2	During+	NF166	0	28.2313	26.9164	29.214	43.5252	63.2723	1011.06
2015-01-21	09:52:00	3	C	0	2D_3	3	2D	1	0	0	4	7	30	30	11	0.363636	0.366667	1	During	During2	During+	NF166	0	28.0831	26.1158	27.5579	40.005	64.3042	1010.96
2015-01-29	09:34:00	2	A	0	2D_3	3	2D	1	0	0	3	2	30	30	5	0.6	0.166667	1	During	During2	During+	NF166	0	28.3814	27.1046	30.7884	45.0868	61.407	985.968
2015-02-11	10:07:00	3	C	1	2D_3	3	2D	1	0	0	2	2	30	30	4	0.5	0.133333	1	During	During2	During+	NF166	0	28.3813	26.0149	27.9824	47.5676	67.4974	1025.36
2014-12-03	10:16:00	3	C	0	2D_4	4	2D	1	2	1	3	0	29	27	3	1	0.103448	0	After	After	After	NF166	0	27.0544	26.0673	29.867	45.1249	61.1338	1021.06
2015-01-16	11:10:00	7	B	0	2D_4	4	2D	1	0	0	11	6	30	30	17	0.647059	0.566667	0	After	After	After	NF166	0	28.6378	26.9231	28.6808	45.5677	65.8836	1003.43
2015-01-19	08:48:00	1	C	1	2D_4	4	2D	1	0	0	5	7	30	30	12	0.416667	0.4	0	After	After	After	NF166	0	28.4684	25.1708	29.1779	44.0157	73.3297	1010.99
2015-01-21	10:15:00	4	A	0	2D_4	4	2D	1	0	1	10	5	29	29	15	0.666667	0.517241	0	After	After	After	NF166	0	28.2708	27.3704	30.2424	39.7837	55.1396	1011.02
2015-01-29	09:34:00	2	B	1	2D_4	4	2D	1	0	0	6	1	30	30	7	0.857143	0.233333	0	After	After	After	NF166	0	28.3814	26.7142	30.2104	45.0868	62.6994	985.968
2015-02-11	11:19:00	6	A	1	2D_4	4	2D	1	3	0	3	17	30	27	20	0.15	0.666667	0	After	After	After	NF166	0	28.6554	26.9618	30.5774	46.3502	62.7866	1025.18
2014-12-03	11:28:00	6	C	1	2E_1	1	2E	1	0	0	5	0	30	30	5	1	0.166667	0	Before	Before	Before	NF166	0	27.011	26.2999	29.7759	43.034	60.4994	1021.26
2014-12-23	10:16:00	4	A	0	2E_1	1	2E	1	0	0	14	0	30	30	14	1	0.466667	0	Before	Before	Before	NF166	0	26.4456	26.3878	30.3046	59.7294	70.7479	1014.9
2015-01-14	09:11:00	1	B	1	2E_1	1	2E	1	0	1	13	4	29	29	17	0.764706	0.586207	0	Before	Before	Before	NF166	0	27.5717	26.1421	31.285	49.936	69.4809	1004.29
2015-01-19	10:27:00	5	C	0	2E_1	1	2E	1	0	1	17	0	29	29	17	1	0.586207	0	Before	Before	Before	NF166	0	28.2538	25.8099	27.3118	43.4977	68.8881	1011.02
2015-01-22	10:16:00	4	A	1	2E_1	1	2E	1	0	0	7	15	30	30	22	0.318182	0.733333	0	Before	Before	Before	NF166	0	28.372	27.525	30.6908	39.8469	55.6052	1016.98
2015-01-29	09:57:00	3	B	0	2E_1	1	2E	1	1	0	4	2	30	29	6	0.666667	0.2	0	Before	Before	Before	NF166	0	28.2899	26.8388	29.8278	45.3399	61.6119	985.639
2014-12-03	10:39:00	4	A	0	2E_2	2	2E	1	0	0	7	2	30	30	9	0.777778	0.3	1	During	During1	During+	NF166	0	26.942	27.4767	30.7	44.7378	56.5686	1021.19
2014-12-23	09:02:00	1	B	0	2E_2	2	2E	1	0	0	13	2	30	30	15	0.866667	0.5	1	During	During1	During+	NF166	0	26.5544	25.3784	30.2602	59.6506	69.8314	1014.87
2015-01-14	11:15:00	6	C	0	2E_2	2	2E	1	0	4	0	3	26	26	3	0	0.115385	1	During	During1	During+	NF166	0	27.8886	26.1606	29.0513	48.2081	66.9208	1004.05
2015-01-19	10:27:00	5	A	1	2E_2	2	2E	1	1	1	6	4	29	28	10	0.6	0.344828	1	During	During1	During+	NF166	0	28.2538	26.9881	29.7778	43.4977	61.4662	1011.02
2015-01-22	09:30:00	2	B	1	2E_2	2	2E	1	0	0	17	4	30	30	21	0.809524	0.7	1	During	During1	During+	NF166	0	27.8933	27.2792	31.1864	40.8602	58.684	1016.6
2015-01-29	09:34:00	2	C	1	2E_2	2	2E	1	0	0	2	0	30	30	2	1	0.0666667	1	During	During1	During+	NF166	0	28.3814	25.8789	28.0738	45.0868	67.7478	985.968
2014-12-03	09:24:00	1	B	1	2E_4	4	2E	1	0	1	9	0	29	29	9	1	0.310345	0	After	After	After	NF166	0	26.8889	26.9144	28.9532	47.6207	67.5222	1020.65
2014-12-23	11:04:00	6	C	1	2E_4	4	2E	1	2	0	1	0	30	28	1	1	0.0333333	0	After	After	After	NF166	0	26.3542	25.414	28.2857	59.9354	73.3436	1014.88
2015-01-14	10:28:00	4	A	0	2E_4	4	2E	1	1	0	6	2	30	29	8	0.75	0.266667	0	After	After	After	NF166	0	27.3807	27	30.0453	49.6758	66.7637	1004.34
2015-01-19	11:15:00	7	B	0	2E_4	4	2E	1	2	1	7	8	29	27	15	0.466667	0.517241	0	After	After	After	NF166	0	28.3358	26.9489	29.2488	43.4758	62.8653	1010.91
2015-01-22	10:38:00	5	C	0	2E_4	4	2E	1	1	0	4	9	30	29	13	0.307692	0.433333	0	After	After	After	NF166	0	27.8553	26.3194	27.7687	40.5818	61.9982	1017.22
2015-01-29	09:57:00	3	A	1	2E_4	4	2E	1	2	2	4	4	28	26	8	0.5	0.285714	0	After	After	After	NF166	0	28.2899	27.1484	30.5352	45.3399	59.64	985.639
2014-12-18	10:45:00	5	A	1	2F_1	1	2F	1	0	0	2	7	30	30	9	0.222222	0.3	0	Before	Before	Before	NF135	0	27.0524	26.4113	31.055	56.1686	72.3183	1007.27
2015-01-16	09:07:00	2	C	1	2F_1	1	2F	1	0	0	12	9	30	30	21	0.571429	0.7	0	Before	Before	Before	NF135	0	28.6661	25.3554	29.3812	45.6349	70.84	1002.43
2015-01-20	11:26:00	6	A	0	2F_1	1	2F	1	1	0	15	0	30	29	15	1	0.5	0	Before	Before	Before	NF135	0	28.0976	27.0589	30.0752	42.8217	60.0129	1011.52
2015-01-22	09:52:00	3	B	0	2F_1	1	2F	1	0	1	14	3	29	29	17	0.823529	0.586207	0	Before	Before	Before	NF135	0	27.9342	27.2584	30.1131	40.6783	58.859	1016.95
2015-02-10	09:07:00	1	C	0	2F_1	1	2F	1	0	2	1	0	28	28	1	1	0.0357143	0	Before	Before	Before	NF135	0	28.6666	25.056	29.6523	50.4179	76.2722	1030.56
2015-02-11	10:33:00	4	B	1	2F_1	1	2F	1	0	0	1	4	30	30	5	0.2	0.166667	0	Before	Before	Before	NF135	0	28.3873	26.8469	29.5645	46.9836	63.9872	1025.38
2014-12-18	09:56:00	3	B	0	2F_2	2	2F	1	0	0	11	0	30	30	11	1	0.366667	1	During	During1	During+	NF135	0	27.0337	26.0422	28.3548	55.1776	70.2626	1007.05
2015-01-16	08:42:00	1	A	1	2F_2	2	2F	1	1	0	8	3	30	29	11	0.727273	0.366667	1	During	During1	During+	NF135	0	28.6562	26.4938	31.098	44.902	76.7891	1002.31
2015-01-20	09:49:00	2	B	1	2F_2	2	2F	1	1	1	9	5	29	28	14	0.642857	0.482759	1	During	During1	During+	NF135	0	27.952	26.6232	29.978	43.9051	63.8939	1011.09
2015-01-22	09:52:00	3	C	1	2F_2	2	2F	1	0	1	9	8	29	29	17	0.529412	0.586207	1	During	During1	During+	NF135	0	27.9342	26.1792	27.6563	40.6783	63.6308	1016.95
2015-02-10	11:31:00	7	A	0	2F_2	2	2F	1	1	0	8	0	30	29	8	1	0.266667	1	During	During1	During+	NF135	0	28.2828	27.1038	30.5101	51.3001	64.7332	1030.96
2015-02-11	11:19:00	6	C	0	2F_2	2	2F	1	3	1	3	1	29	26	4	0.75	0.137931	1	During	During1	During+	NF135	0	28.6554	26.3184	27.759	46.3502	67.754	1025.18
2014-12-18	09:08:00	1	C	1	2F_3	3	2F	1	0	0	12	0	30	30	12	1	0.4	1	During	During2	During+	NF135	0	26.5422	24.92	34.095	61.5579	77.9329	1007.01
2015-01-16	10:21:00	5	B	1	2F_3	3	2F	1	0	0	14	4	30	30	18	0.777778	0.6	1	During	During2	During+	NF135	0	28.2848	26.784	29.141	45.8243	66.5475	1003.13
2015-01-20	10:38:00	4	C	0	2F_3	3	2F	1	1	1	3	5	29	28	8	0.375	0.275862	1	During	During2	During+	NF135	0	28.0478	26.0029	27.604	43.2202	66.2281	1011.25
2015-01-22	11:24:00	7	A	0	2F_3	3	2F	1	0	1	22	4	29	29	26	0.846154	0.896552	1	During	During2	During+	NF135	0	27.9217	27.5328	30.4001	39.8034	56.6516	1017.57
2015-02-10	10:20:00	4	B	0	2F_3	3	2F	1	0	0	3	0	30	30	3	1	0.1	1	During	During2	During+	NF135	0	28.4902	26.7088	29.6517	50.8602	66.9629	1030.76
2015-02-11	09:44:00	2	A	1	2F_3	3	2F	1	0	1	0	11	29	29	11	0	0.37931	1	During	During2	During+	NF135	0	28.4236	26.8504	31.0823	47.949	62.6386	1025.51
2014-12-18	11:09:00	6	A	0	2F_4	4	2F	1	2	0	2	0	30	28	2	1	0.0666667	0	After	After	After	NF135	0	26.552	26.4692	30.9576	63.6027	71.0243	1007.39
2015-01-16	09:32:00	3	C	0	2F_4	4	2F	1	0	0	0	3	30	30	3	0	0.1	0	After	After	After	NF135	0	28.4012	25.5698	28.1561	45.6054	73.1319	1002.67
2015-01-20	10:38:00	4	A	1	2F_4	4	2F	1	1	1	9	9	29	28	18	0.5	0.62069	0	After	After	After	NF135	0	28.0478	27.0491	30.1784	43.2202	60.357	1011.25
2015-01-22	11:01:00	6	C	1	2F_4	4	2F	1	3	3	3	4	27	24	7	0.428571	0.259259	0	After	After	After	NF135	0	28.4533	26.4048	28.0386	39.2146	63.2682	1017.42
2015-02-10	09:32:00	2	B	0	2F_4	4	2F	1	0	2	1	0	28	28	1	1	0.0357143	0	After	After	After	NF135	0	28.5548	26.1331	29.984	50.4129	67.8524	1030.55
2015-02-11	09:18:00	1	B	1	2F_4	4	2F	1	0	1	1	11	29	29	12	0.0833333	0.413793	0	After	After	After	NF135	0	28.5701	26.3784	32.0827	49.1568	68.0821	1025.63
2014-12-18	09:31:00	2	B	1	2G_2	2	2G	0	2	0	0	0	30	28	0	0	0	0	During	During1	During-	NF135	0	26.5328	25.7998	29.7282	64.4399	69.9214	1006.87
2014-12-23	10:40:00	5	C	0	2G_2	2	2G	0	0	7	2	3	23	23	5	0.4	0.217391	0	During	During1	During-	NF135	0	26.3792	25.3243	28.3548	60.1136	72.5384	1014.9
2015-01-14	10:03:00	3	B	0	2G_2	2	2G	0	2	2	2	6	28	26	8	0.25	0.285714	0	During	During1	During-	NF135	0	27.6009	26.5503	29.6102	49.1011	66.7558	1004.48
2015-01-19	09:16:00	2	A	0	2G_2	2	2G	0	0	0	8	1	30	30	9	0.888889	0.3	0	During	During1	During-	NF135	0	28.4272	26.8299	30.1477	44.1266	63.9138	1011.03
2015-01-21	09:05:00	1	C	1	2G_2	2	2G	0	0	0	4	10	30	30	14	0.285714	0.466667	0	During	During1	During-	NF135	0	27.9263	25.9651	28.6072	41.6573	68.068	1010.95
2015-01-29	11:32:00	7	A	1	2G_2	2	2G	0	0	0	4	10	30	30	14	0.285714	0.466667	0	During	During1	During-	NF135	0	28.2552	27.4222	30.3711	43.9843	58.9253	984.162
2014-12-18	10:21:00	4	C	0	2G_3	3	2G	0	1	1	2	0	29	28	2	1	0.0689655	0	During	During2	During-	NF135	0	26.5069	25.5774	28.9108	63.5374	73.8888	1007.16
2014-12-23	09:28:00	2	A	1	2G_3	3	2G	0	1	0	7	4	30	29	11	0.636364	0.366667	0	During	During2	During-	NF135	0	26.6299	26.1449	31.0858	60.2637	70.9576	1014.84
2015-01-14	10:52:00	5	B	1	2G_3	3	2G	0	0	3	2	1	27	27	3	0.666667	0.111111	0	During	During2	During-	NF135	0	27.871	26.8016	29.3744	49.2528	66.285	1003.97
2015-01-19	11:15:00	7	C	1	2G_3	3	2G	0	0	0	9	1	30	30	10	0.9	0.333333	0	During	During2	During-	NF135	0	28.3358	25.9616	27.3414	43.4758	68.2588	1010.91
2015-01-21	09:52:00	3	A	0	2G_3	3	2G	0	0	0	16	3	30	30	19	0.842105	0.633333	0	During	During2	During-	NF135	0	28.0831	27.4459	30.2952	40.005	53.8033	1010.96
2015-01-29	09:09:00	1	B	0	2G_3	3	2G	0	0	1	5	5	29	29	10	0.5	0.344828	0	During	During2	During-	NF135	0	28.5451	26.6094	31.7281	45.4292	67.1438	986.381
2014-12-18	09:08:00	1	A	1	2G_4	4	2G	0	0	0	6	2	30	30	8	0.75	0.266667	0	After	After	After	NF135	0	26.5422	25.8823	36.5158	61.5579	74.2813	1007.01
2014-12-23	11:04:00	6	B	1	2G_4	4	2G	0	1	0	1	1	30	29	2	0.5	0.0666667	0	After	After	After	NF135	0	26.3542	26.2171	27.2582	59.9354	70.1566	1014.88
2015-01-14	10:52:00	5	C	0	2G_4	4	2G	0	1	5	0	2	25	24	2	0	0.08	0	After	After	After	NF135	0	27.871	26.1021	28.9334	49.2528	67.23	1003.97
2015-01-19	09:39:00	3	A	0	2G_4	4	2G	0	0	1	6	0	29	29	6	1	0.206897	0	After	After	After	NF135	0	28.6589	26.9429	29.993	43.722	61.2932	1011.03
2015-01-21	09:29:00	2	B	0	2G_4	4	2G	0	0	0	13	9	30	30	22	0.590909	0.733333	0	After	After	After	NF135	0	28.148	27.3001	29.8744	40.2695	59.9651	1010.94
2015-01-29	10:45:00	5	C	1	2G_4	4	2G	0	3	0	1	2	30	27	3	0.333333	0.1	0	After	After	After	NF135	0	28.3624	26.2017	27.7637	44.7153	69.1656	984.916
2014-12-18	10:45:00	5	C	0	2H_2	2	2H	1	1	0	0	0	30	29	0	0	0	1	During	During1	During+	NF166	0	27.0524	25.7718	29.043	56.1686	73.5059	1007.27
2015-01-16	09:55:00	4	B	0	2H_2	2	2H	1	0	0	4	9	30	30	13	0.307692	0.433333	1	During	During1	During+	NF166	0	28.3548	26.5437	29.1867	45.9042	66.2065	1003.06
2015-01-19	09:39:00	3	C	1	2H_2	2	2H	1	1	1	3	10	29	28	13	0.230769	0.448276	1	During	During1	During+	NF166	0	28.6589	25.5644	27.4673	43.722	67.5574	1011.03
2015-01-22	09:06:00	1	A	1	2H_2	2	2H	1	0	3	2	18	27	27	20	0.1	0.740741	1	During	During1	During+	NF166	0	28.2721	27.446	33.0011	39.8411	62.8208	1016.34
2015-01-29	11:32:00	7	B	1	2H_2	2	2H	1	0	0	8	11	30	30	19	0.421053	0.633333	1	During	During1	During+	NF166	0	28.2552	26.99	29.2299	43.9843	62.3499	984.162
2015-02-11	10:07:00	3	A	0	2H_2	2	2H	1	0	0	8	12	30	30	20	0.4	0.666667	1	During	During1	During+	NF166	0	28.3813	26.8899	30.81	47.5676	63.01	1025.36
2014-12-18	09:31:00	2	A	0	2H_3	3	2H	1	1	0	11	2	30	29	13	0.846154	0.433333	1	During	During2	During+	NF166	0	26.5328	26.0546	32.8068	64.4399	72.1394	1006.87
2015-01-16	10:21:00	5	C	1	2H_3	3	2H	1	1	0	3	0	30	29	3	1	0.1	1	During	During2	During+	NF166	0	28.2848	25.847	27.155	45.8243	70.9132	1003.13
2015-01-19	08:48:00	1	A	1	2H_3	3	2H	1	0	0	0	14	30	30	14	0	0.466667	1	During	During2	During+	NF166	0	28.4684	26.717	31.5786	44.0157	71.5076	1010.99
2015-01-22	11:24:00	7	B	1	2H_3	3	2H	1	0	1	4	21	29	29	25	0.16	0.862069	1	During	During2	During+	NF166	0	27.9217	27.2051	29.9998	39.8034	58.9209	1017.57
2015-01-29	10:21:00	4	C	0	2H_3	3	2H	1	0	1	0	1	29	29	1	0	0.0344828	1	During	During2	During+	NF166	0	28.2279	26.1041	27.7506	45.1382	67.8914	985.315
2015-02-11	11:19:00	6	B	0	2H_3	3	2H	1	0	0	9	7	30	30	16	0.5625	0.533333	1	During	During2	During+	NF166	0	28.6554	27.0119	29.5363	46.3502	63.9497	1025.18
2014-12-18	10:21:00	4	B	1	2H_4	4	2H	1	0	0	2	0	30	30	2	1	0.0666667	0	After	After	After	NF166	0	26.5069	26.1296	27.9416	63.5374	70.267	1007.16
2015-01-16	10:45:00	6	A	0	2H_4	4	2H	1	0	0	2	2	30	30	4	0.5	0.133333	0	After	After	After	NF166	0	28.1939	26.9299	29.6466	45.8861	65.0677	1003.29
2015-01-19	08:48:00	1	B	0	2H_4	4	2H	1	0	0	6	17	30	30	23	0.26087	0.766667	0	After	After	After	NF166	0	28.4684	26.0747	31.9237	44.0157	69.8817	1010.99
2015-01-22	10:38:00	5	A	1	2H_4	4	2H	1	0	0	3	18	30	30	21	0.142857	0.7	0	After	After	After	NF166	0	27.8553	27.5381	30.5001	40.5818	53.9143	1017.22
2015-01-29	09:57:00	3	C	0	2H_4	4	2H	1	0	0	4	4	30	30	8	0.5	0.266667	0	After	After	After	NF166	0	28.2899	26.0062	27.8796	45.3399	67.6059	985.639
2015-02-11	09:44:00	2	C	1	2H_4	4	2H	1	0	0	7	1	30	30	8	0.875	0.266667	0	After	After	After	NF166	0	28.4236	25.8997	28.4034	47.949	69.8133	1025.51
2014-12-18	09:08:00	1	B	0	2I_1	1	2I	1	0	0	6	7	30	30	13	0.461538	0.433333	0	Before	Before	Before	NF135	0	26.5422	25.6	34.251	61.5579	69.0646	1007.01
2014-12-23	11:28:00	7	C	1	2I_1	1	2I	1	0	0	4	6	30	30	10	0.4	0.333333	0	Before	Before	Before	NF135	0	26.5189	25.5162	28.4226	59.7058	72.9199	1014.67
2015-01-14	09:37:00	2	A	1	2I_1	1	2I	1	0	0	0	0	30	30	0	0	0	0	Before	Before	Before	NF135	0	27.6104	26.9223	30.2778	49.8528	65.5433	1004.34
2015-01-20	10:38:00	4	B	1	2I_1	1	2I	1	1	0	2	11	30	29	13	0.153846	0.433333	0	Before	Before	Before	NF135	0	28.0478	26.8227	29.4001	43.2202	61.999	1011.25
2015-01-21	10:38:00	5	C	0	2I_1	1	2I	1	0	0	0	6	30	30	6	0	0.2	0	Before	Before	Before	NF135	0	28.0062	26.4111	27.4517	39.9474	61.8013	1011.14
2015-01-29	10:21:00	4	A	0	2I_1	1	2I	1	0	0	0	1	30	30	1	0	0.0333333	0	Before	Before	Before	NF135	0	28.2279	27.1942	30.4039	45.1382	59.8271	985.315
2014-12-18	09:56:00	3	C	1	2I_2	2	2I	1	0	0	0	2	30	30	2	0	0.0666667	1	During	During1	During+	NF135	0	27.0337	25.4481	29.3993	55.1776	74.6502	1007.05
2014-12-23	10:40:00	5	A	1	2I_2	2	2I	1	1	1	0	0	29	28	0	0	0	1	During	During1	During+	NF135	0	26.3792	26.4344	30.1089	60.1136	68.6594	1014.9
2015-01-20	09:25:00	1	C	0	2I_2	2	2I	1	0	1	10	6	29	29	16	0.625	0.551724	1	During	During1	During+	NF135	0	28.2492	25.6273	29.3808	42.7936	69.9729	1010.96
2015-01-21	09:29:00	2	A	0	2I_2	2	2I	1	0	1	10	2	29	29	12	0.833333	0.413793	1	During	During1	During+	NF135	0	28.148	27.4816	30.5998	40.2695	57.7833	1010.94
2015-01-29	11:09:00	6	B	0	2I_2	2	2I	1	1	0	0	0	30	29	0	0	0	1	During	During1	During+	NF135	0	28.218	27.0024	29.4228	44.8386	62.9311	984.369
2015-02-10	11:08:00	6	B	1	2I_2	2	2I	1	0	16	0	2	14	14	2	0	0.142857	1	During	During1	During+	NF135	0	28.2512	26.8947	29.0922	51.4977	67.582	1030.95
2014-12-18	11:35:00	7	A	0	2I_3	3	2I	1	2	12	4	0	18	16	4	1	0.222222	1	During	During2	During+	NF135	0	27.0808	26.5974	31.0081	55.6761	72.607	1007.38
2014-12-23	09:52:00	3	B	1	2I_3	3	2I	1	1	0	6	0	30	29	6	1	0.2	1	During	During2	During+	NF135	0	26.6452	25.9133	27.6951	59.97	70.1652	1014.88
2015-01-14	10:28:00	4	C	1	2I_3	3	2I	1	1	2	5	5	28	27	10	0.5	0.357143	1	During	During2	During+	NF135	0	27.3807	25.9573	29.153	49.6758	68.6458	1004.34
2015-01-20	09:49:00	2	A	1	2I_3	3	2I	1	0	0	7	7	30	30	14	0.5	0.466667	1	During	During2	During+	NF135	0	27.952	27.0611	30.4868	43.9051	58.6089	1011.09
2015-01-21	11:01:00	6	B	0	2I_3	3	2I	1	0	0	6	7	30	30	13	0.461538	0.433333	1	During	During2	During+	NF135	0	28.65	27.1187	29.3461	38.712	59.1188	1011.29
2015-01-29	09:09:00	1	C	0	2I_3	3	2I	1	0	1	3	1	29	29	4	0.75	0.137931	1	During	During2	During+	NF135	0	28.5451	25.699	29.0457	45.4292	72.5132	986.381
2014-12-18	10:45:00	5	B	1	2I_4	4	2I	1	0	1	0	0	29	29	0	0	0	0	After	After	After	NF135	0	27.0524	26.3	27.9497	56.1686	70.3673	1007.27
2014-12-23	10:16:00	4	C	0	2I_4	4	2I	1	0	2	2	1	28	28	3	0.666667	0.107143	0	After	After	After	NF135	0	26.4456	25.2048	28.4562	59.7294	74.8941	1014.9
2015-01-14	09:11:00	1	A	0	2I_4	4	2I	1	0	1	2	4	29	29	6	0.333333	0.206897	0	After	After	After	NF135	0	27.5717	26.7718	31.1581	49.936	71.1582	1004.29
2015-01-20	11:26:00	6	B	0	2I_4	4	2I	1	1	0	0	10	30	29	10	0	0.333333	0	After	After	After	NF135	0	28.0976	26.9118	28.8997	42.8217	62.7297	1011.52
2015-01-21	09:29:00	2	C	1	2I_4	4	2I	1	0	0	3	5	30	30	8	0.375	0.266667	0	After	After	After	NF135	0	28.148	26.0576	27.9039	40.2695	65.1195	1010.94
2015-01-29	11:09:00	6	A	1	2I_4	4	2I	1	0	0	0	5	30	30	5	0	0.166667	0	After	After	After	NF135	0	28.218	27.3883	30.3466	44.8386	59.3987	984.369
2014-12-18	10:21:00	4	A	0	2J_1	1	2J	1	0	0	0	0	30	30	0	0	0	0	Before	Before	Before	NF166	0	26.5069	26.3082	31.1928	63.5374	73.2333	1007.16
2015-01-16	10:45:00	6	C	0	2J_1	1	2J	1	0	0	4	0	30	30	4	1	0.133333	0	Before	Before	Before	NF166	0	28.1939	25.9602	27.0547	45.8861	70.9763	1003.29
2015-01-20	09:25:00	1	A	1	2J_1	1	2J	1	0	1	14	1	29	29	15	0.933333	0.517241	0	Before	Before	Before	NF166	0	28.2492	27.0651	32.015	42.7936	68.7427	1010.96
2015-01-22	10:38:00	5	B	1	2J_1	1	2J	1	0	1	12	6	29	29	18	0.666667	0.62069	0	Before	Before	Before	NF166	0	27.8553	27.3256	30.0009	40.5818	55.699	1017.22
2015-02-10	10:44:00	5	C	1	2J_1	1	2J	1	0	0	7	0	30	30	7	1	0.233333	0	Before	Before	Before	NF166	0	28.2693	25.8988	27.6219	51.5049	70.2233	1030.89
2015-02-11	09:44:00	2	B	0	2J_1	1	2J	1	0	0	8	2	30	30	10	0.8	0.333333	0	Before	Before	Before	NF166	0	28.4236	26.6073	30.2942	47.949	65.4356	1025.51
2014-12-18	11:35:00	7	B	1	2J_2	2	2J	1	0	0	3	0	30	30	3	1	0.1	1	During	During1	During+	NF166	0	27.0808	26.4784	27.7941	55.6761	70.5008	1007.38
2015-01-16	09:32:00	3	A	1	2J_2	2	2J	1	0	1	3	1	29	29	4	0.75	0.137931	1	During	During1	During+	NF166	0	28.4012	26.7609	29.7707	45.6054	65.8119	1002.67
2015-01-20	11:02:00	5	C	1	2J_2	2	2J	1	3	1	2	5	29	26	7	0.285714	0.241379	1	During	During1	During+	NF166	0	28.0611	26.0832	27.5324	43.1286	66.6675	1011.5
2015-01-22	09:30:00	2	A	0	2J_2	2	2J	1	0	4	11	6	26	26	17	0.647059	0.653846	1	During	During1	During+	NF166	0	27.8933	27.4192	31.2306	40.8602	55.9993	1016.6
2015-02-10	09:07:00	1	B	0	2J_2	2	2J	1	0	1	4	0	29	29	4	1	0.137931	1	During	During1	During+	NF166	0	28.6666	25.7804	31.3017	50.4179	69.9007	1030.56
2015-02-11	10:33:00	4	C	0	2J_2	2	2J	1	0	0	15	0	30	30	15	1	0.5	1	During	During1	During+	NF166	0	28.3873	26.125	27.7983	46.9836	68.0663	1025.38
2014-12-18	11:09:00	6	C	1	2J_4	4	2J	1	2	0	4	0	30	28	4	1	0.133333	0	After	After	After	NF166	0	26.552	25.8042	28.8409	63.6027	73.1212	1007.39
2015-01-16	09:07:00	2	A	0	2J_4	4	2J	1	0	0	18	0	30	30	18	1	0.6	0	After	After	After	NF166	0	28.6661	26.6344	30.0749	45.6349	66.2044	1002.43
2015-01-20	10:13:00	3	B	0	2J_4	4	2J	1	1	0	15	4	30	29	19	0.789474	0.633333	0	After	After	After	NF166	0	28.0802	26.743	29.5825	43.3062	62.3856	1011.22
2015-01-22	10:16:00	4	C	0	2J_4	4	2J	1	0	0	24	10	34	34	34	0.705882	1.13333	0	After	After	After	NF166	0	28.372	26.2769	27.9012	39.8469	63.2454	1016.98
2015-02-10	11:31:00	7	B	1	2J_4	4	2J	1	1	1	1	15	29	28	16	0.0625	0.551724	0	After	After	After	NF166	0	28.2828	26.9199	29.3626	51.3001	66.4739	1030.96
2015-02-11	10:56:00	5	A	1	2J_4	4	2J	1	0	0	13	3	30	30	16	0.8125	0.533333	0	After	After	After	NF166	0	28.5262	26.9243	30.5724	46.5452	62.322	1025.25
2014-12-23	09:02:00	1	A	0	2K_1	1	2K	1	1	2	3	0	28	27	3	1	0.107143	0	Before	Before	Before	NF135	0	26.5544	25.8974	33.0101	59.6506	77.7748	1014.87
2015-01-16	09:32:00	3	B	1	2K_1	1	2K	1	0	1	5	2	29	29	7	0.714286	0.241379	0	Before	Before	Before	NF135	0	28.4012	26.4028	29.3005	45.6054	66.5133	1002.67
2015-01-19	09:16:00	2	C	0	2K_1	1	2K	1	0	0	5	3	30	30	8	0.625	0.266667	0	Before	Before	Before	NF135	0	28.4272	25.3884	27.7368	44.1266	69.6862	1011.03
2015-01-21	11:01:00	6	A	1	2K_1	1	2K	1	0	2	6	8	28	28	14	0.428571	0.5	0	Before	Before	Before	NF135	0	28.65	27.2983	30.1844	38.712	57.2138	1011.29
2015-02-10	10:44:00	5	B	0	2K_1	1	2K	1	0	1	1	0	29	29	1	1	0.0344828	0	Before	Before	Before	NF135	0	28.2693	26.7722	29.2322	51.5049	66.6634	1030.89
2015-02-10	11:31:00	7	C	1	2K_1	1	2K	1	2	0	4	5	30	28	9	0.444444	0.3	0	Before	Before	Before	NF135	0	28.2828	26.0257	27.4046	51.3001	69.773	1030.96
2014-12-18	09:56:00	3	A	1	2K_2	2	2K	1	3	13	2	0	17	14	2	1	0.117647	1	During	During1	During+	NF135	0	27.0337	26.298	31.846	55.1776	71.6973	1007.05
2014-12-23	10:16:00	4	B	1	2K_2	2	2K	1	0	0	0	0	30	30	0	0	0	1	During	During1	During+	NF135	0	26.4456	26.0676	27.2864	59.7294	70.2069	1014.9
2015-01-16	11:10:00	7	C	0	2K_2	2	2K	1	0	2	16	7	28	28	23	0.695652	0.821429	1	During	During1	During+	NF135	0	28.6378	26.0427	27.0779	45.5677	69.5301	1003.43
2015-01-19	10:51:00	6	A	0	2K_2	2	2K	1	2	0	12	0	30	28	12	1	0.4	1	During	During1	During+	NF135	0	28.2313	27.0253	29.7993	43.5252	63.0094	1011.06
2015-01-21	09:05:00	1	B	0	2K_2	2	2K	1	0	2	10	13	28	28	23	0.434783	0.821429	1	During	During1	During+	NF135	0	27.9263	27.2377	31.301	41.6573	64.8758	1010.95
2015-02-10	09:32:00	2	C	1	2K_2	2	2K	1	0	1	0	2	29	29	2	0	0.0689655	1	During	During1	During+	NF135	0	28.5548	25.3367	28.0572	50.4129	70.5363	1030.55
2014-12-18	11:09:00	6	B	0	2K_3	3	2K	1	1	1	4	0	29	28	4	1	0.137931	1	During	During2	During+	NF135	0	26.552	26.3426	27.8109	63.6027	70.1617	1007.39
2014-12-23	09:28:00	2	C	0	2K_3	3	2K	1	0	0	6	0	30	30	6	1	0.2	1	During	During2	During+	NF135	0	26.6299	24.6613	28.859	60.2637	74.2286	1014.84
2015-01-16	10:21:00	5	A	0	2K_3	3	2K	1	0	0	6	2	30	30	8	0.75	0.266667	1	During	During2	During+	NF135	0	28.2848	26.8999	29.6613	45.8243	64.1823	1003.13
2015-01-19	09:39:00	3	B	1	2K_3	3	2K	1	0	0	14	0	30	30	14	1	0.466667	1	During	During2	During+	NF135	0	28.6589	26.4862	29.3631	43.722	63.8552	1011.03
2015-01-21	10:15:00	4	C	1	2K_3	3	2K	1	1	0	6	13	30	29	19	0.315789	0.633333	1	During	During2	During+	NF135	0	28.2708	26.2547	27.4142	39.7837	62.7266	1011.02
2015-02-10	09:07:00	1	A	1	2K_3	3	2K	1	1	0	0	2	30	29	2	0	0.0666667	1	During	During2	During+	NF135	0	28.6666	26.2898	32.13	50.4179	71.0107	1030.56
2014-12-18	09:31:00	2	C	0	2K_4	4	2K	1	1	0	2	0	30	29	2	1	0.0666667	0	After	After	After	NF135	0	26.5328	25.1283	30.2626	64.4399	76.8229	1006.87
2014-12-23	11:28:00	7	A	1	2K_4	4	2K	1	0	0	4	6	30	30	10	0.4	0.333333	0	After	After	After	NF135	0	26.5189	26.4174	29.8157	59.7058	71.2147	1014.67
2015-01-16	10:45:00	6	B	1	2K_4	4	2K	1	0	2	2	6	28	28	8	0.25	0.285714	0	After	After	After	NF135	0	28.1939	26.8626	28.5023	45.8861	66.2337	1003.29
2015-01-19	10:04:00	4	C	1	2K_4	4	2K	1	0	0	2	0	30	30	2	1	0.0666667	0	After	After	After	NF135	0	28.3346	25.7212	27.3971	43.7256	68.7999	1011.03
2015-01-21	09:05:00	1	A	0	2K_4	4	2K	1	0	0	7	12	30	30	19	0.368421	0.633333	0	After	After	After	NF135	0	27.9263	27.4858	31.691	41.6573	65.7431	1010.95
2015-02-10	09:55:00	3	B	0	2K_4	4	2K	1	0	5	0	1	25	25	1	0	0.04	0	After	After	After	NF135	0	28.6626	26.4614	29.7914	50.5902	66.6286	1030.56

## Sheet: CHMI1 raw data
Date	Time	Round	Tunnel	PositionLR	CP	SamplingMoment	Participant	Positive	Release_alive	Release_dead	Mosq_CP	Mosq_NH3	Mosq_released	Mosq_flight	Mosq_trapped	Choice	Response	Parasites	Infection	Infection2	Infection3	Pfstrain	Immunized	TRoom	Ttunnel	TTsplit	RHRoom	RHTunnel	mbar
2014-07-10	09:26:00	1	A	1	1A_1	1	1A	1	0	0	9	4	30	30	13	0.692308	0.433333	0	Before	Before	Before	NF54	0	27.1407	26.5716	32.2189	70.9782	77.6206	1007.89
2014-07-11	10:19:00	4	B	1	1A_1	1	1A	1	0	0	4	5	30	30	9	0.444444	0.3	0	Before	Before	Before	NF54	0	27.3391	26.9999	28.9038	69.8017	69.9844	1012.5
2014-07-14	10:04:00	3	C	0	1A_1	1	1A	1	0	0	0	1	30	30	1	0	0.0333333	0	Before	Before	Before	NF54	0	27.0123	26.2627	29.2839	70.121	81.1118	1009.32
2014-08-13	09:59:00	2	A	0	1A_1	1	1A	1	2	1	3	0	29	27	3	1	0.111111	0	Before	Before	Before	NF54	0	*	26.5344	30.6778	*	68.9742	*
2014-08-19	11:13:00	6	B	0	1A_1	1	1A	1	2	1	3	1	29	27	4	0.75	0.148148	0	Before	Before	Before	NF54	0	27.342	26.4138	28.5873	64.4892	69.7044	1006.55
2014-08-21	11:04:00	5	C	1	1A_1	1	1A	1	2	0	4	1	30	28	5	0.8	0.178571	0	Before	Before	Before	NF54	0	27.6876	25.9512	28.9742	60.7819	72.0739	1014.41
2014-07-10	10:14:00	3	B	0	1A_2	2	1A	1	1	0	2	2	30	29	4	0.5	0.137931	1	During	During1	During+	NF54	0	27.2511	26.6504	29.1087	72.7617	69.1906	1007.97
2014-07-11	09:05:00	1	C	1	1A_2	2	1A	1	0	0	3	14	30	30	17	0.176471	0.566667	1	During	During1	During+	NF54	0	27.2658	26.3037	31.743	68.7513	80.6787	1012.08
2014-07-14	11:16:00	6	A	0	1A_2	2	1A	1	0	0	6	5	30	30	11	0.545455	0.366667	1	During	During1	During+	NF54	0	27.1698	27	29.3997	70.9221	76.8271	1009.81
2014-08-13	11:11:00	5	B	1	1A_2	2	1A	1	0	0	3	0	30	30	3	1	0.1	1	During	During1	During+	NF54	0	*	26.6272	28.6131	*	68.7417	*
2014-08-19	09:34:00	2	C	0	1A_2	2	1A	1	0	0	2	1	30	30	3	0.666667	0.1	1	During	During1	During+	NF54	0	27.2724	25.503	29.6148	61.3813	74.035	1006.23
2014-08-21	10:40:00	4	A	1	1A_2	2	1A	1	1	0	2	17	30	29	19	0.105263	0.655172	1	During	During1	During+	NF54	0	27.5293	26.7109	29.4955	54.8556	67.2577	1014.44
2014-07-10	11:03:00	5	C	1	1A_3	3	1A	1	1	2	7	2	28	27	9	0.777778	0.333333	0	After	After	After	NF54	0	27.4752	26.3196	29.5282	71.194	81.5423	1008.13
2014-07-11	09:32:00	2	A	0	1A_3	3	1A	1	0	0	3	4	30	30	7	0.428571	0.233333	0	After	After	After	NF54	0	27.304	26.8932	30.3363	68.9582	75.3973	1012.21
2014-07-14	10:28:00	4	B	0	1A_3	3	1A	1	0	0	1	8	30	30	9	0.111111	0.3	0	After	After	After	NF54	0	26.9751	26.756	28.7	70.2469	69.8909	1009.56
2014-08-13	10:25:00	3	C	0	1A_3	3	1A	1	0	0	0	0	30	30	0	0	0	0	After	After	After	NF54	0	*	*	*	*	*	*
2014-08-19	09:09:00	1	A	1	1A_3	3	1A	1	1	0	8	2	30	29	10	0.8	0.344828	0	After	After	After	NF54	0	27.1539	26.2334	31.4724	60.0469	69.1959	1006.12
2014-08-21	09:47:00	2	B	1	1A_3	3	1A	1	1	0	2	3	30	29	5	0.4	0.172414	0	After	After	After	NF54	0	26.9844	*	*	55.41	*	1014.53
2014-07-10	09:26:00	1	C	0	1B_1	1	1B	1	0	0	9	10	30	30	19	0.473684	0.633333	0	Before	Before	Before	NF54	0	27.1407	26.024	32.7862	70.9782	83.6659	1007.89
2014-07-11	10:43:00	5	A	0	1B_1	1	1B	1	1	0	14	0	30	29	14	1	0.482759	0	Before	Before	Before	NF54	0	27.4486	27.1	29.6006	69.2756	75.8247	1012.65
2014-07-14	09:40:00	2	B	1	1B_1	1	1B	1	1	0	12	0	30	29	12	1	0.413793	0	Before	Before	Before	NF54	0	26.9804	26.7002	29.4253	68.9739	70.0649	1009.08
2014-08-13	10:48:00	4	C	1	1B_1	1	1B	1	0	1	15	0	29	29	15	1	0.517241	0	Before	Before	Before	NF54	0	*	*	*	*	*	*
2014-08-19	11:13:00	6	A	1	1B_1	1	1B	1	0	0	3	6	30	30	9	0.333333	0.3	0	Before	Before	Before	NF54	0	27.342	26.5003	29.7819	64.4892	71.5907	1006.55
2014-08-21	10:12:00	3	B	0	1B_1	1	1B	1	2	0	1	1	30	28	2	0.5	0.0714286	0	Before	Before	Before	NF54	0	27.5751	*	*	61.2147	*	1014.43
2014-07-10	11:26:00	6	A	1	1B_2	2	1B	1	1	0	0	0	30	29	0	0	0	0	During	During1	During-	NF54	0	27.5426	26.9923	29.7	71.1163	77.6561	1008.14
2014-07-11	09:05:00	1	B	0	1B_2	2	1B	1	0	0	3	3	30	30	6	0.5	0.2	0	During	During1	During-	NF54	0	27.2658	26.7967	31.6803	68.7513	69.9614	1012.08
2014-07-14	10:28:00	4	C	1	1B_2	2	1B	1	0	0	14	0	30	30	14	1	0.466667	0	During	During1	During-	NF54	0	26.9751	26.2999	29.0519	70.2469	81.6533	1009.56
2014-08-13	10:25:00	3	A	0	1B_2	2	1B	1	0	0	2	5	30	30	7	0.285714	0.233333	0	During	During1	During-	NF54	0	*	26.607	30.4272	*	70.8221	*
2014-08-19	09:34:00	2	B	1	1B_2	2	1B	1	0	0	2	1	30	30	3	0.666667	0.1	0	During	During1	During-	NF54	0	27.2724	26.2146	28.8271	61.3813	69.1693	1006.23
2014-08-21	10:40:00	4	C	0	1B_2	2	1B	1	1	0	4	4	30	29	8	0.5	0.275862	0	During	During1	During-	NF54	0	27.5293	25.9062	28.8111	54.8556	68.5831	1014.44
2014-07-10	10:39:00	4	B	0	1B_3	3	1B	1	2	0	4	0	30	28	4	1	0.142857	0	After	After	After	NF54	0	27.3623	26.7191	28.8999	72.1553	69.2189	1008.02
2014-07-11	09:32:00	2	C	1	1B_3	3	1B	1	0	1	8	10	29	29	18	0.444444	0.62069	0	After	After	After	NF54	0	27.304	26.3	29.9061	68.9582	80.9003	1012.21
2014-07-14	10:52:00	5	A	0	1B_3	3	1B	1	1	0	2	1	30	29	3	0.666667	0.103448	0	After	After	After	NF54	0	27.0314	26.9904	29.415	70.6816	76.0784	1009.74
2014-08-13	10:25:00	3	B	1	1B_3	3	1B	1	0	0	7	0	30	30	7	1	0.233333	0	After	After	After	NF54	0	*	26.584	28.8457	*	68.6549	*
2014-08-19	10:24:00	4	C	0	1B_3	3	1B	1	0	1	11	1	29	29	12	0.916667	0.413793	0	After	After	After	NF54	0	27.3286	25.7132	29.4598	63.1266	75.7752	1006.38
2014-08-21	09:22:00	1	A	1	1B_3	3	1B	1	1	0	5	5	30	29	10	0.5	0.344828	0	After	After	After	NF54	0	27.7192	26.4257	31.4346	59.1157	69.6026	1014.48
2014-07-10	10:14:00	3	C	1	1C_1	1	1C	1	0	0	1	0	30	30	1	1	0.0333333	0	Before	Before	Before	NF54	1	27.2511	26.1	29.684	72.7617	82.617	1007.97
2014-07-11	09:05:00	1	A	0	1C_1	1	1C	1	0	0	3	2	30	30	5	0.6	0.166667	0	Before	Before	Before	NF54	1	27.2658	26.8123	31.8633	68.7513	76.0004	1012.08
2014-07-14	11:16:00	6	B	1	1C_1	1	1C	1	2	0	1	0	30	28	1	1	0.0357143	0	Before	Before	Before	NF54	1	27.1698	26.9988	28.5168	70.9221	69.8882	1009.81
2014-08-13	11:11:00	5	C	0	1C_1	1	1C	1	0	4	1	1	26	26	2	0.5	0.0769231	0	Before	Before	Before	NF54	1	*	*	*	*	*	*
2014-08-19	09:34:00	2	A	1	1C_1	1	1C	1	0	0	0	6	30	30	6	0	0.2	0	Before	Before	Before	NF54	1	27.2724	26.3006	30.3031	61.3813	70.2262	1006.23
2014-08-21	10:40:00	4	B	0	1C_1	1	1C	1	3	0	5	0	30	27	5	1	0.185185	0	Before	Before	Before	NF54	1	27.5293	*	*	54.8556	*	1014.44
2014-07-10	09:50:00	2	A	1	1C_2	2	1C	1	1	0	2	1	30	29	3	0.666667	0.103448	1	During	During1	During+	NF54	1	27.241	26.6008	30.6776	71.6344	76.633	1007.92
2014-07-11	10:19:00	4	A	0	1C_2	2	1C	1	0	0	10	2	30	30	12	0.833333	0.4	1	During	During1	During+	NF54	1	27.3391	27.0046	29.7237	69.8017	77.0169	1012.5
2014-07-14	09:14:00	1	C	0	1C_2	2	1C	1	0	1	0	16	29	29	16	0	0.551724	1	During	During1	During+	NF54	1	27.225	26.2967	31.8323	69.1742	80.1552	1008.73
2014-08-13	09:59:00	2	B	1	1C_2	2	1C	1	0	0	0	0	30	30	0	0	0	1	During	During1	During+	NF54	1	*	26.5042	29.239	*	68.6909	*
2014-08-19	10:49:00	5	B	0	1C_2	2	1C	1	2	0	3	0	30	28	3	1	0.107143	1	During	During1	During+	NF54	1	27.2042	26.4096	28.5434	64.2772	69.312	1006.58
2014-08-21	11:28:00	6	C	1	1C_2	2	1C	1	8	0	0	0	30	22	0	0	0	1	During	During1	During+	NF54	1	27.0698	25.9508	28.9491	55.902	66.9818	1014.25
2014-07-10	11:03:00	5	B	0	1C_3	3	1C	1	1	0	3	0	30	29	3	1	0.103448	0	After	After	After	NF54	1	27.4752	26.8562	28.8739	71.194	69.4692	1008.13
2014-07-11	09:55:00	3	C	0	1C_3	3	1C	1	0	0	2	6	30	30	8	0.25	0.266667	0	After	After	After	NF54	1	27.3007	26.3858	29.5633	68.7849	81.0418	1012.3
2014-07-14	10:28:00	4	A	1	1C_3	3	1C	1	1	0	2	2	30	29	4	0.5	0.137931	0	After	After	After	NF54	1	26.9751	26.9011	29.5353	70.2469	75.8464	1009.56
2014-08-13	09:31:00	1	B	1	1C_3	3	1C	1	0	1	7	2	29	29	9	0.777778	0.310345	0	After	After	After	NF54	1	*	26.4249	30.4701	*	69.6551	*
2014-08-19	11:13:00	6	C	1	1C_3	3	1C	1	0	0	6	0	30	30	6	1	0.2	0	After	After	After	NF54	1	27.342	26.0103	29.4053	64.4892	74.8711	1006.55
2014-08-21	09:47:00	2	A	0	1C_3	3	1C	1	0	0	3	3	30	30	6	0.5	0.2	0	After	After	After	NF54	1	26.9844	26.3009	30.2183	55.41	65.5891	1014.53
2014-07-10	10:14:00	3	A	0	1D_1	1	1D	1	0	0	9	1	30	30	10	0.9	0.333333	0	Before	Before	Before	NF54	0	27.2511	26.7428	30.1376	72.7617	79.5442	1007.97
2014-07-11	11:08:00	6	B	0	1D_1	1	1D	1	0	0	4	4	30	30	8	0.5	0.266667	0	Before	Before	Before	NF54	0	27.5829	27.1006	28.9765	69.1638	70.047	1012.62
2014-07-14	09:40:00	2	C	1	1D_1	1	1D	1	1	0	5	0	30	29	5	1	0.172414	0	Before	Before	Before	NF54	0	26.9804	26.2366	29.6593	68.9739	79.7634	1009.08
2014-08-13	11:11:00	5	A	1	1D_1	1	1D	1	3	0	3	1	30	27	4	0.75	0.148148	0	Before	Before	Before	NF54	0	*	26.7084	30.2751	*	68.8921	*
2014-08-19	10:24:00	4	B	1	1D_1	1	1D	1	1	0	0	1	30	29	1	0	0.0344828	0	Before	Before	Before	NF54	0	27.3286	26.4187	28.5372	63.1266	69.4726	1006.38
2014-08-21	10:12:00	3	C	0	1D_1	1	1D	1	0	0	0	0	30	30	0	0	0	0	Before	Before	Before	NF54	0	27.5751	25.6872	28.922	61.2147	71.6019	1014.43
2014-07-10	11:26:00	6	B	1	1D_2	2	1D	1	0	0	1	1	30	30	2	0.5	0.0666667	1	During	During1	During+	NF54	0	27.5426	26.9541	29.0416	71.1163	69.5523	1008.14
2014-07-11	10:43:00	5	B	1	1D_2	2	1D	1	1	1	2	2	29	28	4	0.5	0.142857	1	During	During1	During+	NF54	0	27.4486	27.0154	28.9738	69.2756	69.9479	1012.65
2014-07-14	09:40:00	2	A	0	1D_2	2	1D	1	0	2	8	1	28	28	9	0.888889	0.321429	1	During	During1	During+	NF54	0	26.9804	26.8123	30.1304	68.9739	75.0757	1009.08
2014-08-13	11:36:00	6	C	1	1D_2	2	1D	1	6	0	2	4	30	24	6	0.333333	0.25	1	During	During1	During+	NF54	0	*	*	*	*	*	*
2014-08-19	09:09:00	1	C	0	1D_2	2	1D	1	1	0	1	0	30	29	1	1	0.0344828	1	During	During1	During+	NF54	0	27.1539	25.3502	31.0235	60.0469	74.0714	1006.12
2014-08-21	10:12:00	3	A	1	1D_2	2	1D	1	0	0	3	1	30	30	4	0.75	0.133333	1	During	During1	During+	NF54	0	27.5751	26.5414	29.8346	61.2147	70.4941	1014.43
2014-07-10	09:50:00	2	C	0	1D_3	3	1D	1	0	0	3	1	30	30	4	0.75	0.133333	0	After	After	After	NF54	0	27.241	26.0461	30.2526	71.6344	82.4718	1007.92
2014-07-11	09:55:00	3	A	1	1D_3	3	1D	1	0	0	1	4	30	30	5	0.2	0.166667	0	After	After	After	NF54	0	27.3007	26.9277	29.9367	68.7849	75.8997	1012.3
2014-07-14	10:52:00	5	B	1	1D_3	3	1D	1	0	2	3	2	28	28	5	0.6	0.178571	0	After	After	After	NF54	0	27.0314	26.8007	28.5099	70.6816	69.9265	1009.74
2014-08-13	09:31:00	1	C	1	1D_3	3	1D	1	0	0	3	6	30	30	9	0.333333	0.3	0	After	After	After	NF54	0	*	*	*	*	*	*
2014-08-19	10:24:00	4	A	0	1D_3	3	1D	1	0	1	11	1	29	29	12	0.916667	0.413793	0	After	After	After	NF54	0	27.3286	26.4108	29.9025	63.1266	73.4209	1006.38
2014-08-21	11:28:00	6	B	0	1D_3	3	1D	1	0	0	8	0	30	30	8	1	0.266667	0	After	After	After	NF54	0	27.0698	*	*	55.902	*	1014.25
2014-07-10	09:50:00	2	B	1	1E_1	1	1E	1	1	0	4	1	30	29	5	0.8	0.172414	0	Before	Before	Before	NF54	1	27.241	26.6002	29.9617	71.6344	69.586	1007.92
2014-07-11	11:08:00	6	C	0	1E_1	1	1E	1	1	0	3	2	30	29	5	0.6	0.172414	0	Before	Before	Before	NF54	1	27.5829	26.6188	29.5462	69.1638	80.6563	1012.62
2014-07-14	09:14:00	1	A	1	1E_1	1	1E	1	0	0	0	4	30	30	4	0	0.133333	0	Before	Before	Before	NF54	1	27.225	26.8806	32	69.1742	75.5982	1008.73
2014-08-13	11:36:00	6	B	0	1E_1	1	1E	1	1	0	2	2	30	29	4	0.5	0.137931	0	Before	Before	Before	NF54	1	*	26.6911	28.7837	*	67.5569	*
2014-08-19	09:58:00	3	C	1	1E_1	1	1E	1	2	0	6	1	30	28	7	0.857143	0.25	0	Before	Before	Before	NF54	1	27.3263	25.6146	29.4187	62.0309	75.3493	1006.22
2014-08-21	11:04:00	5	A	0	1E_1	1	1E	1	1	0	9	0	30	29	9	1	0.310345	0	Before	Before	Before	NF54	1	27.6876	26.8012	29.2673	60.7819	68.1251	1014.41
2014-07-10	10:39:00	4	C	1	1E_2	2	1E	1	2	0	8	2	30	28	10	0.8	0.357143	0	During	During1	During-	NF54	1	27.3623	26.2006	29.5141	72.1553	82.304	1008.02
2014-07-11	11:08:00	6	A	1	1E_2	2	1E	1	0	2	4	2	28	28	6	0.666667	0.214286	0	During	During1	During-	NF54	1	27.5829	27.2002	29.6017	69.1638	76.9906	1012.62
2014-07-14	10:04:00	3	B	0	1E_2	2	1E	1	0	0	1	1	30	30	2	0.5	0.0666667	0	During	During1	During-	NF54	1	27.0123	26.7122	28.8888	70.121	69.9486	1009.32
2014-08-13	09:59:00	2	C	0	1E_2	2	1E	1	0	1	1	0	29	29	1	1	0.0344828	0	During	During1	During-	NF54	1	*	*	*	*	*	*
2014-08-19	10:49:00	5	A	0	1E_2	2	1E	1	3	0	8	0	30	27	8	1	0.296296	0	During	During1	During-	NF54	1	27.2042	26.4687	29.8311	64.2772	71.1732	1006.58
2014-08-21	09:22:00	1	B	1	1E_2	2	1E	1	0	0	1	6	30	30	7	0.142857	0.233333	0	During	During1	During-	NF54	1	27.7192	*	*	59.1157	*	1014.48
2014-07-10	11:03:00	5	A	0	1E_3	3	1E	1	3	0	0	2	30	27	2	0	0.0740741	0	After	After	After	NF54	1	27.4752	26.9294	29.7002	71.194	78.2422	1008.13
2014-07-11	09:32:00	2	B	0	1E_3	3	1E	1	0	0	1	1	30	30	2	0.5	0.0666667	0	After	After	After	NF54	1	27.304	26.8905	29.4703	68.9582	70.0248	1012.21
2014-07-14	11:16:00	6	C	1	1E_3	3	1E	1	2	0	0	2	30	28	2	0	0.0714286	0	After	After	After	NF54	1	27.1698	26.4333	28.9829	70.9221	81.4188	1009.81
2014-08-13	10:48:00	4	A	1	1E_3	3	1E	1	0	0	3	5	30	30	8	0.375	0.266667	0	After	After	After	NF54	1	*	26.6663	30.333	*	70.5019	*
2014-08-19	09:58:00	3	B	1	1E_3	3	1E	1	2	0	1	0	30	28	1	1	0.0357143	0	After	After	After	NF54	1	27.3263	26.3267	28.6653	62.0309	69.1544	1006.22
2014-08-21	09:22:00	1	C	0	1E_3	3	1E	1	1	0	0	4	30	29	4	0	0.137931	0	After	After	After	NF54	1	27.7192	25.5787	29.331	59.1157	73.1828	1014.48
2014-07-10	11:26:00	6	C	0	1F_1	1	1F	1	3	0	0	0	30	27	0	0	0	0	Before	Before	Before	NF54	1	27.5426	26.4933	29.6403	71.1163	81.1293	1008.14
2014-07-11	10:19:00	4	C	1	1F_1	1	1F	1	0	1	4	0	29	29	4	1	0.137931	0	Before	Before	Before	NF54	1	27.3391	26.465	29.5596	69.8017	80.995	1012.5
2014-07-14	09:14:00	1	B	0	1F_1	1	1F	1	0	1	7	9	29	29	16	0.4375	0.551724	0	Before	Before	Before	NF54	1	27.225	26.7032	31.925	69.1742	70.02	1008.73
2014-08-13	09:31:00	1	A	0	1F_1	1	1F	1	0	2	13	3	28	28	16	0.8125	0.571429	0	Before	Before	Before	NF54	1	*	26.5	31.7112	*	70.6897	*
2014-08-19	09:58:00	3	A	1	1F_1	1	1F	1	1	0	1	1	30	29	2	0.5	0.0689655	0	Before	Before	Before	NF54	1	27.3263	26.34	30.0744	62.0309	70.6614	1006.22
2014-08-21	11:04:00	5	B	1	1F_1	1	1F	1	2	0	5	0	30	28	5	1	0.178571	0	Before	Before	Before	NF54	1	27.6876	*	*	60.7819	*	1014.41
2014-07-10	10:39:00	4	A	0	1F_2	2	1F	1	1	2	7	2	28	27	9	0.777778	0.333333	0	During	During1	During-	NF54	1	27.3623	26.8002	29.8039	72.1553	78.3068	1008.02
2014-07-11	09:55:00	3	B	1	1F_2	2	1F	1	0	0	7	7	30	30	14	0.5	0.466667	0	During	During1	During-	NF54	1	27.3007	26.9029	29.0978	68.7849	70.1018	1012.3
2014-07-14	10:52:00	5	C	0	1F_2	2	1F	1	0	0	5	1	30	30	6	0.833333	0.2	0	During	During1	During-	NF54	1	27.0314	26.3584	28.9602	70.6816	80.9024	1009.74
2014-08-13	11:36:00	6	A	1	1F_2	2	1F	1	0	0	6	3	30	30	9	0.666667	0.3	0	During	During1	During-	NF54	1	*	26.7551	30.0777	*	69.6321	*
2014-08-19	09:09:00	1	B	0	1F_2	2	1F	1	0	0	4	1	30	30	5	0.8	0.166667	0	During	During1	During-	NF54	1	27.1539	26.1441	30.3811	60.0469	68.906	1006.12
2014-08-21	09:47:00	2	C	1	1F_2	2	1F	1	0	0	1	11	30	30	12	0.0833333	0.4	0	During	During1	During-	NF54	1	26.9844	25.5261	28.8294	55.41	69.3543	1014.53
2014-07-10	09:26:00	1	B	1	1F_3	3	1F	1	0	0	3	3	30	30	6	0.5	0.2	0	After	After	After	NF54	1	27.1407	26.6008	32.1566	70.9782	69.1418	1007.89
2014-07-11	10:43:00	5	C	0	1F_3	3	1F	1	1	0	6	5	30	29	11	0.545455	0.37931	0	After	After	After	NF54	1	27.4486	26.5297	29.4428	69.2756	80.6293	1012.65
2014-07-14	10:04:00	3	A	1	1F_3	3	1F	1	0	0	2	3	30	30	5	0.4	0.166667	0	After	After	After	NF54	1	27.0123	26.9	29.7136	70.121	75.7963	1009.32
2014-08-13	10:48:00	4	B	0	1F_3	3	1F	1	1	0	14	1	30	29	15	0.933333	0.517241	0	After	After	After	NF54	1	*	26.6547	28.8196	*	68.8496	*
2014-08-19	10:49:00	5	C	1	1F_3	3	1F	1	1	0	0	0	30	29	0	0	0	0	After	After	After	NF54	1	27.2042	25.8361	29.443	64.2772	74.1365	1006.58
2014-08-21	11:28:00	6	A	0	1F_3	3	1F	1	0	0	4	1	30	30	5	0.8	0.166667	0	After	After	After	NF54	1	27.0698	26.7171	29.0809	55.902	65.1732	1014.25

## Sheet: Explanation
Per cotton pad sample, 6 replicates were done of 30 mosquitoes (on 6 different days rotating position in the olfactometer tunnels, side and round)
Two separate studies were done: 6 participants in CHMI1 and 11 participants in CHMI2
Missing data in any column is indicated by *
Column	Explanation
Date	Date of olfacometer test
Time	Time test started
Round	Round during testing day [1-7]
Tunnel	Which tunnel in the triple olfactometer [A,B,C]
PositionLR	Position of the worn cotton pad in the flight chamber [1=left, 0=right]
CP	Cotton pad sample identifier
SamplingMoment	Moment in the study when cotton pad was collected [1,2,3,4]
Participant	Participant identifier
Positive	Participant became positive at any timepoint during the study (see Supplementary figure S1) [1=positive, 0=negative, persons which remained negative were excluded from some analyses]
Release_alive	Number of alive mosquitoes remaining in the release cage
Release_dead	Number of dead mosquitoes remaining in the release cage
Mosq_CP	Number of mosquitoes trapped on the worn cotton pad
Mosq_NH3	Number of mosquitoes trapped on the NH3 control
Mosq_released	Number of mosquitoes released = 30 - Release_dead; note in one case in CHMI2, 34 mosquitoes were counted in the two traps, so the number released has been adjusted
Mosq_flight	Number of mosquitoes that flew = Mosq_released - Release_alive; note in one case in CHMI2, 34 mosquitoes were counted in the traps, so the number released has been adjusted
Mosq_trapped	Total mosquitoes in trap = Mosq_CP+Mosq_NH3
Choice	Relative choice of mosquitoes for worn cotton pad = Mosq_CP/Mosq_trapped [when 0 mosquitoes responded, 0 values were entered]
Response	Total trap response = Mosq_trapped/Mosq_flight
Parasites	Cotton pad collected at timepoint when participant was positive in PCR for malaria parasites [1=parasite positive, 0=negative]
Infection!	Moment of sampling, Before=before infection, During = during infection, After = after treatment
Infection2!	Moment of sampling, Before=before infection, During1 = 1st moment during infection, During2 = 2nd moment during infection, After = after treatment (During2 only in BMGF)
Infection3!	Moment of sampling and PCR-positivity at during timepoint, before, during- (pcr-neg), during+ (pcr-pos), after
Pfstrain	Strain of malaria [NF54, NF135, NF166]
Immunized	Immunization received before infection [1=yes, 0=no]
TRoom	Temperature in the olfactometer room
Ttunnel	Temperature in the tunnel of the triple olfactometer
TTsplit	Temperature in the T-split before air enters tunnel
RHRoom	Relative humidity in the olfactometer room
RHTunnel	Relative humidity in the tunnel of the triple olfactometer
mbar	Air pressure
